# Supplementary material for: Cooperation of long noncoding RNA LOC100909675 and transcriptional regulator CTCF modulates Cdk1 transcript to control astrocyte proliferation
Source: J Biol Chem. 2023 Aug 9;299(9):105153. doi: 10.1016/j.jbc.2023.105153 (PMC10485634; doi:10.1016/j.jbc.2023.105153)
Supplement: Supporting Table S2 [file mmc2.xlsx]

## Sheet: Sheet1
id	GeneName	GeneID	baseMean	baseMeanA(siCtrl)	baseMeanB(siLOC9675)	foldChange	log2FoldChange	pval	padj	Description	Regulation
ENSRNOT00000000025	Hebp1	ENSRNOG00000000024	1393.31	917.912	1868.72	2.03583	1.02562	0.0335388	0.543705	heme binding protein 1 [Source:RGDSymbol;Acc:1304581]	Up Regulation
ENSRNOT00000000256	Ccl7	ENSRNOG00000000239	75814.5	21136.7	130492	6.17374	2.62615	6.15429e-12	7.86511e-10	C-C motif chemokine ligand 7 [Source:RGDSymbol;Acc:1359152]	Up Regulation
ENSRNOT00000000334	Cd164	ENSRNOG00000000304	18884.6	6745.42	31023.8	4.59924	2.2014	9.67792e-09	8.2609e-07	CD164 molecule [Source:RGD Symbol;Acc:70942]"	Up Regulation
ENSRNOT00000000441	Supv3l1	ENSRNOG00000000392	610.272	0	1220.54	Inf	Inf	8.83615e-23	3.15837e-20	Suv3 like RNA helicase [Source:RGDSymbol;Acc:1305565]	Up Regulation
ENSRNOT00000000443	Srgn	ENSRNOG00000000394	729.472	267.553	1191.39	4.45292	2.15475	0.00027107	0.010199	serglycin [Source:RGD Symbol;Acc:619969]"	Up Regulation
ENSRNOT00000000468	Slc35f1	ENSRNOG00000000412	356.217	107.021	605.413	5.65695	2.50003	0.00118219	0.0358196	solute carrier family 35, member F1 [Source:RGDSymbol;Acc:1559576]	Up Regulation
ENSRNOT00000000476	Zbtb12	ENSRNOG00000000418	198.645	66.8882	330.402	4.93962	2.3044	0.0183186	0.344903	zinc finger and BTB domain containing 12[Source:RGD Symbol;Acc:1302958]	Up Regulation
ENSRNOT00000000514	LOC103689965	ENSRNOG00000000443	39.8426	0	79.6852	Inf	Inf	0.0139501	0.281178	complement C4-like [Source:RGD Symbol;Acc:9245878]"	Up Regulation
ENSRNOT00000000572	Syngap1	ENSRNOG00000000483	1140.93	159.503	2122.35	13.306	3.73401	3.01816e-11	3.67252e-09	synaptic Ras GTPase activating protein 1[Source:RGD Symbol;Acc:621090]	Up Regulation
ENSRNOT00000000628	Cdkn1a	ENSRNOG00000000521	299.966	58.6558	541.276	9.22801	3.20602	0.000172594	0.00674915	cyclin-dependent kinase inhibitor 1A [Source:RGDSymbol;Acc:69328]	Up Regulation
ENSRNOT00000000749	Cisd1	ENSRNOG00000000610	1633.23	896.302	2370.15	2.64437	1.40292	0.00287187	0.0765819	CDGSH iron sulfur domain 1 [Source:RGDSymbol;Acc:1309529]	Up Regulation
ENSRNOT00000000772	Hint1	ENSRNOG00000000622	2405.63	1240	3571.26	2.88004	1.52609	0.000531534	0.0181755	histidine triad nucleotide binding protein 1[Source:RGD Symbol;Acc:1593411]	Up Regulation
ENSRNOT00000000889	Tmem119	ENSRNOG00000000700	4097.79	28.8134	8166.76	283.437	8.14688	4.92272e-46	1.02375e-42	transmembrane protein 119 [Source:RGDSymbol;Acc:1307573]	Up Regulation
ENSRNOT00000001013	Ppp1r11	ENSRNOG00000000780	1711.3	768.7	2653.91	3.45246	1.78763	0.00015014	0.00593195	protein phosphatase 1, regulatory (inhibitor)subunit 11 [Source:RGD Symbol;Acc:1303163]	Up Regulation
ENSRNOT00000001133	Prrc2a	ENSRNOG00000000852	2609.15	1132.98	4085.33	3.60581	1.85033	2.54584e-05	0.00118855	proline-rich coiled-coil 2A [Source:RGDSymbol;Acc:1303025]	Up Regulation
ENSRNOT00000001169	Fhl1	ENSRNOG00000000875	2110.83	1105.2	3116.47	2.81983	1.49561	0.000881746	0.0278218	four and a half LIM domains 1 [Source:RGDSymbol;Acc:2615]	Up Regulation
ENSRNOT00000001205	Medag	ENSRNOG00000000906	1057.8	454.84	1660.76	3.6513	1.86841	0.000395915	0.0141074	mesenteric estrogen-dependent adipogenesis[Source:RGD Symbol;Acc:1307396]	Up Regulation
ENSRNOT00000001336	Bri3	ENSRNOG00000001009	201.476	81.2949	321.656	3.95666	1.98428	0.0385009	0.603665	brain protein I3 [Source:RGD Symbol;Acc:1309187]"	Up Regulation
ENSRNOT00000001486	Rnft2	ENSRNOG00000001124	404.297	210.955	597.639	2.83302	1.50234	0.0339342	0.548606	ring finger protein, transmembrane 2 [Source:RGDSymbol;Acc:1560195]	Up Regulation
ENSRNOT00000001688	Chst12	ENSRNOG00000001252	915.894	0	1831.79	Inf	Inf	8.06363e-30	5.58981e-27	carbohydrate sulfotransferase 12 [Source:RGDSymbol;Acc:1308214]	Up Regulation
ENSRNOT00000001818	Adam1a	ENSRNOG00000001347	311.404	155.386	467.422	3.00813	1.58887	0.0433346	0.658249	ADAM metallopeptidase domain 1A [Source:RGDSymbol;Acc:621467]	Up Regulation
ENSRNOT00000001871	LOC100910540	ENSRNOG00000001387	524.197	224.333	824.062	3.67339	1.87711	0.00401655	0.102257	7SK snRNA methylphosphate capping enzyme-like[Source:RGD Symbol;Acc:6497906]	Up Regulation
ENSRNOT00000002020	Gtf2i	ENSRNOG00000001479	1755.76	969.364	2542.15	2.6225	1.39094	0.00270659	0.0731003	general transcription factor II I [Source:RGDSymbol;Acc:727961]	Up Regulation
ENSRNOT00000002058	Tmem35a	ENSRNOG00000001506	208.161	42.191	374.132	8.86757	3.14854	0.00154537	0.044977	transmembrane protein 35A [Source:RGDSymbol;Acc:1303093]	Up Regulation
ENSRNOT00000002114	Nfe2l2	ENSRNOG00000001548	7375.93	3882.6	10869.3	2.79948	1.48516	0.000144352	0.00574296	nuclear factor, erythroid 2-like 2 [Source:RGDSymbol;Acc:620360]	Up Regulation
ENSRNOT00000002260	Cldnd1	ENSRNOG00000001657	1669.71	705.928	2633.5	3.73055	1.89939	6.51442e-05	0.00282242	claudin domain containing 1 [Source:RGDSymbol;Acc:1359273]	Up Regulation
ENSRNOT00000002323	Dvl3	ENSRNOG00000001708	6501.99	3783.81	9220.16	2.43674	1.28495	0.00104965	0.0326692	dishevelled segment polarity protein 3 [Source:RGDSymbol;Acc:1308834]	Up Regulation
ENSRNOT00000002478	Dnm1l	ENSRNOG00000001813	1180.66	766.641	1594.68	2.08008	1.05664	0.0352254	0.561154	dynamin 1-like [Source:RGD Symbol;Acc:620416]"	Up Regulation
ENSRNOT00000002550	Snap29	ENSRNOG00000001867	2233.01	1444.78	3021.24	2.09113	1.06428	0.0157662	0.309294	synaptosome associated protein 29 [Source:RGDSymbol;Acc:620225]	Up Regulation
ENSRNOT00000002843	Cnot6l	ENSRNOG00000002075	1272.67	825.297	1720.03	2.08414	1.05945	0.0316042	0.520503	CCR4-NOT transcription complex, subunit 6-like[Source:RGD Symbol;Acc:1309128]	Up Regulation
ENSRNOT00000002916	Pkd2	ENSRNOG00000002146	23098.5	14037.3	32159.8	2.29103	1.196	0.00124748	0.0374014	polycystin 2, transient receptor potential cationchannel [Source:RGD Symbol;Acc:1559992]	Up Regulation
ENSRNOT00000003155	Hlx	ENSRNOG00000002309	894.258	514.524	1273.99	2.47606	1.30804	0.0159302	0.311469	H2.0-like homeobox [Source:RGD Symbol;Acc:1311961]"	Up Regulation
ENSRNOT00000003255	Golgb1	ENSRNOG00000030314	3793.89	614.342	6973.43	11.3511	3.50475	5.34085e-15	1.00145e-12	golgin B1 [Source:RGD Symbol;Acc:708429]"	Up Regulation
ENSRNOT00000003397	Gnl3l	ENSRNOG00000002509	4015.77	1673.23	6358.3	3.80001	1.926	3.86072e-06	0.000215936	G protein nucleolar 3 like [Source:RGDSymbol;Acc:1600217]	Up Regulation
ENSRNOT00000003413	Ralb	ENSRNOG00000002440	1856.89	657.562	3056.22	4.6478	2.21655	2.56572e-06	0.000147842	RAS like proto-oncogene B [Source:RGDSymbol;Acc:619852]	Up Regulation
ENSRNOT00000003573	Magee1	ENSRNOG00000002660	340.12	0	680.24	Inf	Inf	9.4559e-15	1.65124e-12	MAGE family member E1 [Source:RGDSymbol;Acc:1560259]	Up Regulation
ENSRNOT00000003713	Npl	ENSRNOG00000002775	1373.08	889.098	1857.05	2.08869	1.0626	0.0282766	0.475979	N-acetylneuraminate pyruvate lyase [Source:RGDSymbol;Acc:1549702]	Up Regulation
ENSRNOT00000003778	Cxcl1	ENSRNOG00000002802	38910.2	20812.5	57008	2.73912	1.45371	8.3244e-05	0.00349411	C-X-C motif chemokine ligand 1 [Source:RGDSymbol;Acc:619869]	Up Regulation
ENSRNOT00000003780	Tob1	ENSRNOG00000002828	279.87	0	559.74	Inf	Inf	1.22345e-12	1.686e-10	transducer of ErbB-2.1 [Source:RGDSymbol;Acc:621126]	Up Regulation
ENSRNOT00000003966	Adora2b	ENSRNOG00000002922	636.286	79.2368	1193.33	15.0604	3.91269	5.64607e-09	5.00618e-07	adenosine A2B receptor [Source:RGDSymbol;Acc:2050]	Up Regulation
ENSRNOT00000004078	Atp2b4	ENSRNOG00000003031	1096.23	718.276	1474.18	2.05238	1.0373	0.0423296	0.647713	ATPase plasma membrane Ca2+ transporting 4[Source:RGD Symbol;Acc:621305]	Up Regulation
ENSRNOT00000004083	Tiprl	ENSRNOG00000003048	1380.11	879.837	1880.38	2.13719	1.09571	0.0236465	0.420831	TOR signaling pathway regulator [Source:RGDSymbol;Acc:1310442]	Up Regulation
ENSRNOT00000004161	Dph1	ENSRNOG00000003116	54.9051	0	109.81	Inf	Inf	0.00264327	0.0719791	diphthamide biosynthesis 1 [Source:RGDSymbol;Acc:1562694]	Up Regulation
ENSRNOT00000004532	Map3k14	ENSRNOG00000003278	1386.07	762.525	2009.62	2.63548	1.39807	0.00411285	0.104423	mitogen-activated protein kinase kinase kinase 14[Source:RGD Symbol;Acc:1310487]	Up Regulation
ENSRNOT00000004787	Utp3	ENSRNOG00000003599	1161.75	0	2323.5	Inf	Inf	2.0521e-34	1.95599e-31	UTP3, small subunit processome component[Source:RGD Symbol;Acc:1308540]	Up Regulation
ENSRNOT00000004999	Cdip1	ENSRNOG00000003328	1230.5	741.944	1719.06	2.31697	1.21224	0.0150225	0.298961	cell death-inducing p53 target 1 [Source:RGDSymbol;Acc:1310686]	Up Regulation
ENSRNOT00000005077	Nlgn3	ENSRNOG00000003812	31.5826	0	63.1651	Inf	Inf	0.0351389	0.560165	neuroligin 3 [Source:RGD Symbol;Acc:621119]"	Up Regulation
ENSRNOT00000005124	Scoc	ENSRNOG00000003853	2305.63	352.964	4258.3	12.0644	3.59269	9.42745e-14	1.42823e-11	short coiled-coil protein [Source:RGDSymbol;Acc:1311860]	Up Regulation
ENSRNOT00000005260	Commd10	ENSRNOG00000003958	978.78	635.952	1321.61	2.07816	1.0553	0.0449921	0.672706	COMM domain containing 10 [Source:RGDSymbol;Acc:1303015]	Up Regulation
ENSRNOT00000005608	Mgat2	ENSRNOG00000004234	247.802	0	495.603	Inf	Inf	1.86373e-11	2.3171e-09	mannosyl (alpha-1,6-)-glycoprotein beta-1,2-N-acetylglucosaminyltransferase [Source:RGDSymbol;Acc:620098]	Up Regulation
ENSRNOT00000005614	LOC100362999	ENSRNOG00000004239	431.466	0	862.933	Inf	Inf	1.04664e-17	2.46835e-15	hsc70-interacting protein-like [Source:RGDSymbol;Acc:2323695]	Up Regulation
ENSRNOT00000005666	Osr1	ENSRNOG00000004210	786.499	396.184	1176.81	2.97038	1.57065	0.00561207	0.136129	odd-skipped related transciption factor 1[Source:RGD Symbol;Acc:1311807]	Up Regulation
ENSRNOT00000005762	Cdk17	ENSRNOG00000004148	3280.71	2182.61	4378.8	2.00622	1.00448	0.0158633	0.310426	cyclin-dependent kinase 17 [Source:RGDSymbol;Acc:1565593]	Up Regulation
ENSRNOT00000006256	Muc15	ENSRNOG00000004703	29.1531	0	58.3063	Inf	Inf	0.0461686	0.683152	mucin 15, cell surface associated [Source:RGDSymbol;Acc:1589864]	Up Regulation
ENSRNOT00000006257	Aard	ENSRNOG00000004708	1555.21	170.822	2939.61	17.2086	4.10506	1.37392e-14	2.36314e-12	alanine and arginine rich domain containing protein[Source:RGD Symbol;Acc:631378]	Up Regulation
ENSRNOT00000006483	Arf2	ENSRNOG00000004807	1916.77	714.16	3119.39	4.36791	2.12694	5.2478e-06	0.000284772	ADP-ribosylation factor 2 [Source:RGDSymbol;Acc:621271]	Up Regulation
ENSRNOT00000006484	Zdhhc9	ENSRNOG00000004581	2215.25	1260.58	3169.92	2.51464	1.33035	0.00273869	0.0737062	zinc finger, DHHC-type containing 9 [Source:RGDSymbol;Acc:1561389]	Up Regulation
ENSRNOT00000006689	Kif18a	ENSRNOG00000005037	77.7417	0	155.483	Inf	Inf	0.000224843	0.00861332	kinesin family member 18A [Source:RGDSymbol;Acc:1561740]	Up Regulation
ENSRNOT00000006725	Zfp36l2	ENSRNOG00000005067	1781.32	124.515	3438.13	27.6122	4.78723	5.72242e-19	1.50467e-16	zinc finger protein 36, C3H type-like 2 [Source:RGDSymbol;Acc:1308913]	Up Regulation
ENSRNOT00000007077	Fjx1	ENSRNOG00000005347	932.414	0	1864.83	Inf	Inf	3.73276e-30	2.66845e-27	four jointed box 1 [Source:RGD Symbol;Acc:1306113]"	Up Regulation
ENSRNOT00000007162	Sertad2	ENSRNOG00000005393	1278.83	645.214	1912.45	2.96405	1.56757	0.00166738	0.0480604	SERTA domain containing 2 [Source:RGDSymbol;Acc:1564049]	Up Regulation
ENSRNOT00000007185	Rybp	ENSRNOG00000005353	2575.73	368.4	4783.06	12.9833	3.69859	8.263e-15	1.46531e-12	RING1 and YY1 binding protein [Source:RGDSymbol;Acc:1307077]	Up Regulation
ENSRNOT00000007231	Kitlg	ENSRNOG00000005386	2043.6	347.819	3739.38	10.7509	3.42639	2.29189e-12	3.06603e-10	KIT ligand [Source:RGD Symbol;Acc:3086]"	Up Regulation
ENSRNOT00000007326	Zhx2	ENSRNOG00000005417	558.688	101.876	1015.5	9.96802	3.31731	1.05219e-06	6.57646e-05	zinc fingers and homeoboxes 2 [Source:RGDSymbol;Acc:727926]	Up Regulation
ENSRNOT00000007374	Hpcal1	ENSRNOG00000005492	2475.79	1561.07	3390.51	2.17192	1.11897	0.00995	0.216322	hippocalcin-like 1 [Source:RGD Symbol;Acc:708375]"	Up Regulation
ENSRNOT00000007657	Map3k7	ENSRNOG00000047516	2314.16	1514.76	3113.55	2.05548	1.03947	0.0176455	0.335543	mitogen activated protein kinase kinase kinase 7[Source:RGD Symbol;Acc:1309438]	Up Regulation
ENSRNOT00000007776	Cntrl	ENSRNOG00000022015	422.645	189.345	655.945	3.46429	1.79256	0.0107684	0.231521	centriolin [Source:RGD Symbol;Acc:1305317]"	Up Regulation
ENSRNOT00000007789	Nnmt	ENSRNOG00000005930	742.822	310.773	1174.87	3.78048	1.91857	0.00100687	0.0314231	nicotinamide N-methyltransferase [Source:RGDSymbol;Acc:1309606]	Up Regulation
ENSRNOT00000007999	Azin1	ENSRNOG00000005333	560.572	47.3363	1073.81	22.6847	4.50365	5.07574e-10	5.32626e-08	antizyme inhibitor 1 [Source:RGD Symbol;Acc:61934]"	Up Regulation
ENSRNOT00000008135	Etaa1	ENSRNOG00000006185	99.1207	0	198.241	Inf	Inf	2.3858e-05	0.00112299	Etaa1, ATR kinase activator [Source:RGDSymbol;Acc:1587340]	Up Regulation
ENSRNOT00000008196	Nrip2	ENSRNOG00000042939	30.1249	0	60.2498	Inf	Inf	0.0413902	0.636746	nuclear receptor interacting protein 2 [Source:RGDSymbol;Acc:1589959]	Up Regulation
ENSRNOT00000008222	Pawr	ENSRNOG00000005917	3439.05	1656.77	5221.33	3.15151	1.65604	8.30417e-05	0.00349202	pro-apoptotic WT1 regulator [Source:RGDSymbol;Acc:69065]	Up Regulation
ENSRNOT00000008416	Akap5	ENSRNOG00000006410	69.9675	0	139.935	Inf	Inf	0.000516147	0.0177555	A-kinase anchoring protein 5 [Source:RGDSymbol;Acc:620829]	Up Regulation
ENSRNOT00000008440	Lamb3	ENSRNOG00000006025	716.239	263.437	1169.04	4.43766	2.1498	0.000302173	0.0112582	laminin subunit beta 3 [Source:RGDSymbol;Acc:1562668]	Up Regulation
ENSRNOT00000008464	March7	ENSRNOG00000006241	418.807	33.9586	803.655	23.6657	4.56473	1.58527e-08	1.29056e-06	membrane associated ring-CH-type finger 7[Source:RGD Symbol;Acc:1308993]	Up Regulation
ENSRNOT00000008471	Kitlg	ENSRNOG00000005386	5690.88	1874.93	9506.84	5.07051	2.34213	1.08531e-08	9.12781e-07	KIT ligand [Source:RGD Symbol;Acc:3086]"	Up Regulation
ENSRNOT00000008558	Klhl15	ENSRNOG00000006515	34.9838	0	69.9675	Inf	Inf	0.0239995	0.422968	kelch-like family member 15 [Source:RGDSymbol;Acc:1563101]	Up Regulation
ENSRNOT00000008736	Atp6v0c	ENSRNOG00000006542	13411.6	5664.91	21158.4	3.73499	1.9011	7.40123e-07	4.76931e-05	ATPase H+ transporting V0 subunit C [Source:RGDSymbol;Acc:621394]	Up Regulation
ENSRNOT00000008741	Bms1	ENSRNOG00000006576	1473.66	540.251	2407.08	4.45548	2.15558	1.21111e-05	0.00061295	BMS1 ribosome biogenesis factor [Source:RGDSymbol;Acc:1308043]	Up Regulation
ENSRNOT00000008885	Vopp1	ENSRNOG00000006646	4496.69	796.484	8196.89	10.2913	3.36336	1.4488e-14	2.47334e-12	VOPP1, WBP1/VOPP1 family member [Source:RGDSymbol;Acc:1306494]	Up Regulation
ENSRNOT00000009000	Cd44	ENSRNOG00000006094	2292.15	933.347	3650.94	3.91167	1.96778	1.23604e-05	0.000624187	CD44 molecule (Indian blood group) [Source:RGDSymbol;Acc:2307]	Up Regulation
ENSRNOT00000009127	AABR07049085.1	ENSRNOG00000006956	213.818	1.02905	426.608	414.565	8.69545	2.43926e-09	2.31538e-07	-	Up Regulation
ENSRNOT00000009240	Tg	ENSRNOG00000006104	582.593	297.395	867.792	2.91797	1.54497	0.0131211	0.268959	thyroglobulin [Source:RGD Symbol;Acc:3848]"	Up Regulation
ENSRNOT00000009341	Gpr19	ENSRNOG00000007126	118.099	1.02905	235.169	228.53	7.83624	1.47688e-05	0.000732865	G protein-coupled receptor 19 [Source:RGDSymbol;Acc:71045]	Up Regulation
ENSRNOT00000009345	Acvr1b	ENSRNOG00000006934	2463.08	1209.13	3717.02	3.07412	1.62018	0.000231942	0.00885795	activin A receptor type 1B [Source:RGDSymbol;Acc:735207]	Up Regulation
ENSRNOT00000009448	Ccl2	ENSRNOG00000007159	95672.7	31720.4	159625	5.03225	2.3312	6.27101e-10	6.40427e-08	C-C motif chemokine ligand 2 [Source:RGDSymbol;Acc:3645]	Up Regulation
ENSRNOT00000009542	Gria4	ENSRNOG00000006957	38.385	0	76.7699	Inf	Inf	0.0164113	0.317965	glutamate ionotropic receptor AMPA type subunit 4[Source:RGD Symbol;Acc:61863]	Up Regulation
ENSRNOT00000009563	Bhlhe40	ENSRNOG00000007152	5774.26	2025.17	9523.36	4.7025	2.23343	4.24367e-08	3.22519e-06	basic helix-loop-helix family, member e40[Source:RGD Symbol;Acc:68439]	Up Regulation
ENSRNOT00000009566	Cbll1	ENSRNOG00000007253	841.312	270.64	1411.98	5.2172	2.38328	3.12602e-05	0.00142736	Cbl proto-oncogene like 1 [Source:RGDSymbol;Acc:1310703]	Up Regulation
ENSRNOT00000009606	Syde1	ENSRNOG00000007307	1746.81	944.667	2548.96	2.69826	1.43203	0.00206024	0.0579704	synapse defective Rho GTPase homolog 1 [Source:RGDSymbol;Acc:1305857]	Up Regulation
ENSRNOT00000009610	Frmd6	ENSRNOG00000007329	8663.36	4540.16	12786.6	2.81632	1.49381	0.000113815	0.00463281	FERM domain containing 6 [Source:RGDSymbol;Acc:727810]	Up Regulation
ENSRNOT00000009893	Vav2	ENSRNOG00000007422	249.831	3.08715	496.575	160.852	7.32959	1.45746e-09	1.44333e-07	vav guanine nucleotide exchange factor 2[Source:RGD Symbol;Acc:1306285]	Up Regulation
ENSRNOT00000010101	Lgmn	ENSRNOG00000007089	5692.54	2318.45	9066.62	3.91065	1.96741	1.12658e-06	7.00315e-05	legumain [Source:RGD Symbol;Acc:619832]"	Up Regulation
ENSRNOT00000010113	Kcnj9	ENSRNOG00000007645	52.9615	0	105.923	Inf	Inf	0.00327069	0.0858032	potassium voltage-gated channel subfamily J member9 [Source:RGD Symbol;Acc:621440]	Up Regulation
ENSRNOT00000010118	Akap9	ENSRNOG00000026319	189.009	0	378.019	Inf	Inf	3.59281e-09	3.3275e-07	A-kinase anchoring protein 9 [Source:RGDSymbol;Acc:620833]	Up Regulation
ENSRNOT00000010318	Cmpk1	ENSRNOG00000007775	5134.06	3376.31	6891.8	2.04122	1.02943	0.00957752	0.210466	cytidine/uridine monophosphate kinase 1 [Source:RGDSymbol;Acc:1310116]	Up Regulation
ENSRNOT00000010467	Plxnb2	ENSRNOG00000007133	8383.13	4719.22	12047	2.55276	1.35206	0.000466398	0.0162642	plexin B2 [Source:RGD Symbol;Acc:1305495]"	Up Regulation
ENSRNOT00000010489	Phospho2	ENSRNOG00000007979	756.37	308.715	1204.02	3.90012	1.96352	0.000728221	0.023663	phosphatase, orphan 2 [Source:RGDSymbol;Acc:1359274]	Up Regulation
ENSRNOT00000010508	Klhl23	ENSRNOG00000007981	62.6792	0	125.358	Inf	Inf	0.00113331	0.0347237	kelch-like family member 23 [Source:RGDSymbol;Acc:1307166]	Up Regulation
ENSRNOT00000010546	Trmt5	ENSRNOG00000007785	155.055	2.0581	308.051	149.678	7.22572	1.43951e-06	8.7814e-05	tRNA methyltransferase 5 [Source:RGDSymbol;Acc:1306567]	Up Regulation
ENSRNOT00000010579	Mgst1	ENSRNOG00000007743	1592.7	1029.05	2156.36	2.09549	1.06729	0.0229547	0.411852	microsomal glutathione S-transferase 1 [Source:RGDSymbol;Acc:70927]	Up Regulation
ENSRNOT00000010660	Krt7	ENSRNOG00000008057	603.395	189.345	1017.44	5.37349	2.42586	0.000134526	0.00539896	keratin 7 [Source:RGD Symbol;Acc:1310865]"	Up Regulation
ENSRNOT00000011032	Repin1	ENSRNOG00000008239	70.0534	3.08715	137.02	44.3839	5.47197	0.00531488	0.130242	replication initiator 1 [Source:RGDSymbol;Acc:1549707]	Up Regulation
ENSRNOT00000011158	Nipsnap1	ENSRNOG00000008374	1978.14	1208.1	2748.17	2.27478	1.18573	0.0086058	0.192817	nipsnap homolog 1 [Source:RGD Symbol;Acc:1310419]"	Up Regulation
ENSRNOT00000011215	Card10	ENSRNOG00000008401	112.841	21.61	204.072	9.44339	3.2393	0.0150026	0.298955	caspase recruitment domain family, member 10[Source:RGD Symbol;Acc:1304949]	Up Regulation
ENSRNOT00000011237	Plpp3	ENSRNOG00000008116	6476.17	3624.31	9328.03	2.57374	1.36387	0.000519812	0.0178547	phospholipid phosphatase 3 [Source:RGDSymbol;Acc:620454]	Up Regulation
ENSRNOT00000011275	Bsg	ENSRNOG00000008414	380.803	204.781	556.825	2.71913	1.44314	0.0460741	0.683152	basigin [Source:RGD Symbol;Acc:2220]"	Up Regulation
ENSRNOT00000011312	Lypla1	ENSRNOG00000008320	3958.21	1734.98	6181.44	3.56284	1.83303	1.07023e-05	0.000548217	lysophospholipase I [Source:RGD Symbol;Acc:3025]"	Up Regulation
ENSRNOT00000011599	Flvcr2	ENSRNOG00000008754	617.751	338.557	896.945	2.64932	1.40562	0.0209023	0.384375	feline leukemia virus subgroup C cellular receptorfamily, member 2 [Source:RGD Symbol;Acc:735098]	Up Regulation
ENSRNOT00000011797	Fam91a1	ENSRNOG00000008271	9223.5	6003.47	12443.5	2.07272	1.05153	0.0058762	0.141053	family with sequence similarity 91, member A1[Source:RGD Symbol;Acc:1586304]	Up Regulation
ENSRNOT00000011991	Csrp1	ENSRNOG00000008937	21205.6	13657.5	28753.7	2.10534	1.07405	0.00372645	0.0962146	cysteine and glycine-rich protein 1 [Source:RGDSymbol;Acc:62053]	Up Regulation
ENSRNOT00000012036	Gnpnat1	ENSRNOG00000008641	902.573	464.101	1341.04	2.88955	1.53085	0.0049306	0.122467	glucosamine-phosphate N-acetyltransferase 1[Source:RGD Symbol;Acc:1563144]	Up Regulation
ENSRNOT00000012082	Fbxo46	ENSRNOG00000008815	551.054	54.5396	1047.57	19.2075	4.2636	2.97712e-09	2.80265e-07	F-box protein 46 [Source:RGD Symbol;Acc:1308393]"	Up Regulation
ENSRNOT00000012091	Nptn	ENSRNOG00000009029	112.927	24.6972	201.157	8.14492	3.0259	0.0215777	0.394259	neuroplastin [Source:RGD Symbol;Acc:620296]"	Up Regulation
ENSRNOT00000012258	Pnrc2	ENSRNOG00000009248	1850.6	1147.39	2553.81	2.22576	1.1543	0.0114575	0.243362	proline-rich nuclear receptor coactivator 2[Source:RGD Symbol;Acc:1642418]	Up Regulation
ENSRNOT00000012269	Timm29	ENSRNOG00000009255	1318.36	110.108	2526.6	22.9466	4.52021	1.3752e-15	2.73557e-13	translocase of inner mitochondrial membrane 29[Source:RGD Symbol;Acc:1309188]	Up Regulation
ENSRNOT00000012310	Mmp3	ENSRNOG00000032626	1349.29	855.14	1843.45	2.15573	1.10818	0.0228234	0.410141	matrix metallopeptidase 3 [Source:RGDSymbol;Acc:621317]	Up Regulation
ENSRNOT00000012373	Evpl	ENSRNOG00000009343	70.1107	5.14524	135.076	26.2526	4.71439	0.0112325	0.239129	envoplakin [Source:RGD Symbol;Acc:1306141]"	Up Regulation
ENSRNOT00000012636	AABR07053518.1	ENSRNOG00000048310	66.5663	0	133.133	Inf	Inf	0.000744365	0.0240171	leucine rich repeat containing 57 [Source:NCBIgene;Acc:311346]	Up Regulation
ENSRNOT00000012993	Ppp3cc	ENSRNOG00000009745	66.595	1.02905	132.161	128.43	7.00484	0.00219603	0.0611891	protein phosphatase 3 catalytic subunit gamma[Source:RGD Symbol;Acc:621616]	Up Regulation
ENSRNOT00000013342	Spry2	ENSRNOG00000010058	1698.03	1024.93	2371.12	2.31344	1.21004	0.00922081	0.203606	sprouty RTK signaling antagonist 2 [Source:RGDSymbol;Acc:1311472]	Up Regulation
ENSRNOT00000013488	Emc3	ENSRNOG00000009934	4379.54	1981.95	6777.13	3.41943	1.77376	1.60615e-05	0.00079186	ER membrane protein complex subunit 3 [Source:RGDSymbol;Acc:1311566]	Up Regulation
ENSRNOT00000013499	Tmem144	ENSRNOG00000010081	168.116	0	336.233	Inf	Inf	2.55e-08	2.0046e-06	transmembrane protein 144 [Source:RGDSymbol;Acc:1565845]	Up Regulation
ENSRNOT00000013661	Ddit4l	ENSRNOG00000010047	345.902	155.386	536.418	3.45215	1.7875	0.0184882	0.347524	DNA-damage-inducible transcript 4-like [Source:RGDSymbol;Acc:2322961]	Up Regulation
ENSRNOT00000013761	Epb41	ENSRNOG00000010037	290.218	22.6391	557.797	24.6387	4.62285	8.14401e-07	5.18948e-05	erythrocyte membrane protein band 4.1 [Source:RGDSymbol;Acc:1564762]	Up Regulation
ENSRNOT00000013864	Tnip1	ENSRNOG00000010370	3769.04	908.65	6629.42	7.2959	2.86709	4.67951e-11	5.55913e-09	TNFAIP3 interacting protein 1 [Source:RGDSymbol;Acc:1309380]	Up Regulation
ENSRNOT00000013913	Gpx7	ENSRNOG00000009751	2105.44	1313.07	2897.82	2.20691	1.14203	0.0104413	0.225123	glutathione peroxidase 7 [Source:RGDSymbol;Acc:1306999]	Up Regulation
ENSRNOT00000014027	Lamtor3	ENSRNOG00000010552	1333.52	846.907	1820.13	2.14915	1.10376	0.0237297	0.42146	late endosomal/lysosomal adaptor, MAPK and MTORactivator 3 [Source:RGD Symbol;Acc:1307133]	Up Regulation
ENSRNOT00000014213	Acot7	ENSRNOG00000010580	1666.27	1036.25	2296.3	2.21596	1.14793	0.0137279	0.277949	acyl-CoA thioesterase 7 [Source:RGDSymbol;Acc:628856]	Up Regulation
ENSRNOT00000014317	Slc7a11	ENSRNOG00000010210	1394.24	636.981	2151.5	3.37765	1.75602	0.000355569	0.0129729	solute carrier family 7 member 11 [Source:RGDSymbol;Acc:1309275]	Up Regulation
ENSRNOT00000014668	AABR07063855.1	ENSRNOG00000011040	331.86	0	663.72	Inf	Inf	1.80779e-14	3.04081e-12	similar to translocase of outer mitochondrialmembrane 70 homolog A [Source:NCBI gene;Acc:680142]	Up Regulation
ENSRNOT00000014849	Rpl29	ENSRNOG00000011138	9381.22	4529.87	14232.6	3.14193	1.65165	1.98982e-05	0.000958685	ribosomal protein L29 [Source:RGDSymbol;Acc:62069]	Up Regulation
ENSRNOT00000014871	Gnb4	ENSRNOG00000011070	76.284	0	152.568	Inf	Inf	0.000262588	0.00993678	G protein subunit beta 4 [Source:RGDSymbol;Acc:1359321]	Up Regulation
ENSRNOT00000014933	Mrps25	ENSRNOG00000010912	844.608	441.462	1247.75	2.82641	1.49897	0.00684475	0.159451	mitochondrial ribosomal protein S25 [Source:RGDSymbol;Acc:1308770]	Up Regulation
ENSRNOT00000014980	Cipc	ENSRNOG00000011111	1762.22	450.723	3073.71	6.81951	2.76967	1.29096e-08	1.07e-06	CLOCK-interacting pacemaker [Source:RGDSymbol;Acc:1309492]	Up Regulation
ENSRNOT00000014993	Ssna1	ENSRNOG00000011093	796.276	433.23	1159.32	2.676	1.42008	0.0116044	0.245344	SS nuclear autoantigen 1 [Source:RGDSymbol;Acc:1310259]	Up Regulation
ENSRNOT00000015034	Trak2	ENSRNOG00000010881	5456.65	2764.03	8149.27	2.94833	1.5599	9.78367e-05	0.00404722	trafficking kinesin protein 2 [Source:RGDSymbol;Acc:620915]	Up Regulation
ENSRNOT00000015518	Hnrnph2	ENSRNOG00000011661	341.127	123.486	558.768	4.52496	2.1779	0.00488307	0.121419	heterogeneous nuclear ribonucleoprotein H2[Source:RGD Symbol;Acc:1549784]	Up Regulation
ENSRNOT00000015578	AABR07058422.1	ENSRNOG00000029450	35.4696	0	70.9393	Inf	Inf	0.0227294	0.408897	-	Up Regulation
ENSRNOT00000015668	Dock8	ENSRNOG00000015894	1323.37	866.459	1780.28	2.05467	1.0389	0.0333625	0.541354	dedicator of cytokinesis 8 [Source:RGDSymbol;Acc:1561588]	Up Regulation
ENSRNOT00000015778	Fbxo34	ENSRNOG00000011704	44.2156	0	88.4312	Inf	Inf	0.00858118	0.192454	F-box protein 34 [Source:RGD Symbol;Acc:1310108]"	Up Regulation
ENSRNOT00000015963	Myo9a	ENSRNOG00000011619	177.377	1.02905	353.725	343.739	8.42517	6.09187e-08	4.53934e-06	myosin IXA [Source:RGD Symbol;Acc:621395]"	Up Regulation
ENSRNOT00000016076	Npc2	ENSRNOG00000012062	9026.18	5146.27	12906.1	2.50785	1.32645	0.000561674	0.0189099	NPC intracellular cholesterol transporter 2[Source:RGD Symbol;Acc:628756]	Up Regulation
ENSRNOT00000016093	Luzp1	ENSRNOG00000022402	2469.76	0	4939.51	Inf	Inf	2.27927e-50	8.69008e-47	leucine zipper protein 1 [Source:RGDSymbol;Acc:61839]	Up Regulation
ENSRNOT00000016152	Fam111a	ENSRNOG00000012067	891.69	73.0625	1710.32	23.409	4.54899	4.21511e-13	5.98912e-11	family with sequence similarity 111, member A[Source:RGD Symbol;Acc:1560913]	Up Regulation
ENSRNOT00000016224	Tmem41b	ENSRNOG00000010752	1164.06	432.201	1895.93	4.38668	2.13313	4.05495e-05	0.001826	transmembrane protein 41B [Source:RGDSymbol;Acc:1310870]	Up Regulation
ENSRNOT00000016464	Exosc4	ENSRNOG00000012348	775.066	386.922	1163.21	3.00631	1.588	0.00532577	0.130302	exosome component 4 [Source:RGDSymbol;Acc:1310986]	Up Regulation
ENSRNOT00000016776	Bid	ENSRNOG00000012439	861.359	484.682	1238.04	2.55433	1.35294	0.0137298	0.277949	BH3 interacting domain death agonist [Source:RGDSymbol;Acc:620160]	Up Regulation
ENSRNOT00000016875	Fbxo10	ENSRNOG00000012634	860.989	0	1721.98	Inf	Inf	1.11798e-28	7.10415e-26	F-box protein 10 [Source:RGD Symbol;Acc:1305465]"	Up Regulation
ENSRNOT00000017098	Rfesd	ENSRNOG00000012810	104.61	22.6391	186.58	8.2415	3.04291	0.0262575	0.451969	Rieske (Fe-S) domain containing [Source:RGDSymbol;Acc:1308284]	Up Regulation
ENSRNOT00000017101	Pgrmc1	ENSRNOG00000012786	43.7297	0	87.4594	Inf	Inf	0.00905617	0.200745	progesterone receptor membrane component 1[Source:RGD Symbol;Acc:70890]	Up Regulation
ENSRNOT00000017213	Tti1	ENSRNOG00000012880	1076.64	625.662	1527.62	2.44161	1.28783	0.0125865	0.261277	TELO2 interacting protein 1 [Source:RGDSymbol;Acc:1562582]	Up Regulation
ENSRNOT00000017269	Tk2	ENSRNOG00000012853	591.083	305.628	876.538	2.86799	1.52004	0.0141283	0.283507	thymidine kinase 2, mitochondrial [Source:RGDSymbol;Acc:1309279]	Up Regulation
ENSRNOT00000017330	Hyls1	ENSRNOG00000012980	66.5663	0	133.133	Inf	Inf	0.000744365	0.0240171	HYLS1, centriolar and ciliogenesis associated[Source:MGI Symbol;Acc:MGI:1924082]	Up Regulation
ENSRNOT00000017712	Nudt2	ENSRNOG00000013110	572.815	242.856	902.775	3.71733	1.89427	0.00278458	0.0746777	nudix hydrolase 2 [Source:RGD Symbol;Acc:1303023]"	Up Regulation
ENSRNOT00000017765	Pcdh20	ENSRNOG00000013306	829.097	93.6435	1564.55	16.7075	4.06243	7.35198e-11	8.4092e-09	protocadherin 20 [Source:RGD Symbol;Acc:1306297]"	Up Regulation
ENSRNOT00000018050	Zfp422	ENSRNOG00000013379	794.682	26.7553	1562.61	58.4037	5.86799	7.40122e-17	1.58234e-14	zinc finger protein 422 [Source:RGDSymbol;Acc:620229]	Up Regulation
ENSRNOT00000018272	Tle4	ENSRNOG00000013239	66.5663	0	133.133	Inf	Inf	0.000744365	0.0240171	transducin-like enhancer of split 4 [Source:RGDSymbol;Acc:3868]	Up Regulation
ENSRNOT00000018464	Tinagl1	ENSRNOG00000013179	2017.01	1295.57	2738.45	2.1137	1.07977	0.0161121	0.313685	tubulointerstitial nephritis antigen-like 1[Source:RGD Symbol;Acc:70956]	Up Regulation
ENSRNOT00000018794	Rasgrf1	ENSRNOG00000014025	274.039	0	548.079	Inf	Inf	1.99287e-12	2.69757e-10	RAS protein-specific guanine nucleotide-releasingfactor 1 [Source:RGD Symbol;Acc:620395]	Up Regulation
ENSRNOT00000018830	Snapin	ENSRNOG00000013356	1426.24	948.783	1903.7	2.00646	1.00466	0.0362838	0.574811	SNAP-associated protein [Source:RGDSymbol;Acc:1560377]	Up Regulation
ENSRNOT00000018931	Tshz3	ENSRNOG00000013938	654.92	67.9172	1241.92	18.2858	4.19265	5.45232e-10	5.69531e-08	teashirt zinc finger homeobox 3 [Source:RGDSymbol;Acc:1306322]	Up Regulation
ENSRNOT00000019075	Irf2bp1	ENSRNOG00000014252	1153.01	0	2306.01	Inf	Inf	2.90207e-34	2.65551e-31	interferon regulatory factor 2 binding protein 1[Source:RGD Symbol;Acc:1308312]	Up Regulation
ENSRNOT00000019104	Psmd7	ENSRNOG00000014097	4316.35	2627.16	6005.55	2.28594	1.19279	0.00325219	0.085514	proteasome 26S subunit, non-ATPase 7 [Source:RGDSymbol;Acc:1306902]	Up Regulation
ENSRNOT00000019192	Hmox1	ENSRNOG00000014117	4721.46	1976.8	7466.12	3.77686	1.91719	2.94325e-06	0.000167487	heme oxygenase 1 [Source:RGD Symbol;Acc:2806]"	Up Regulation
ENSRNOT00000019345	AABR07000222.1	ENSRNOG00000014431	30.6108	0	61.2216	Inf	Inf	0.0391909	0.611132	-	Up Regulation
ENSRNOT00000019392	Chac1	ENSRNOG00000014387	588.929	123.486	1054.37	8.5384	3.09397	2.78228e-06	0.000159118	ChaC glutathione-specific gamma-glutamylcyclotransferase 1 [Source:RGDSymbol;Acc:1307153]	Up Regulation
ENSRNOT00000019454	Ing1	ENSRNOG00000014520	555.228	64.8301	1045.63	16.1287	4.01156	1.3716e-08	1.12866e-06	inhibitor of growth family, member 1 [Source:RGDSymbol;Acc:1306330]	Up Regulation
ENSRNOT00000019473	S1pr3	ENSRNOG00000014524	2566.23	795.455	4337.01	5.45224	2.44685	5.52037e-08	4.15069e-06	sphingosine-1-phosphate receptor 3 [Source:RGDSymbol;Acc:1583843]	Up Regulation
ENSRNOT00000019501	Cyr61	ENSRNOG00000014350	30035.1	19610.6	40459.7	2.06316	1.04485	0.00445826	0.111706	cysteine-rich, angiogenic inducer, 61 [Source:RGDSymbol;Acc:620763]	Up Regulation
ENSRNOT00000019612	Josd1	ENSRNOG00000014440	407.727	211.984	603.47	2.84677	1.50933	0.0325918	0.53179	Josephin domain containing 1 [Source:RGDSymbol;Acc:1305388]	Up Regulation
ENSRNOT00000019647	LOC691807	ENSRNOG00000014654	1236.72	5.14524	2468.3	479.724	8.90606	3.57706e-31	2.82169e-28	hypothetical protein LOC691807 [Source:RGDSymbol;Acc:1594660]	Up Regulation
ENSRNOT00000019767	Fahd1	ENSRNOG00000014727	64.1369	0	128.274	Inf	Inf	0.000967796	0.0303495	fumarylacetoacetate hydrolase domain containing 1[Source:RGD Symbol;Acc:1304560]	Up Regulation
ENSRNOT00000019778	Csgalnact2	ENSRNOG00000014713	3432.67	2126.02	4739.33	2.22921	1.15653	0.00536986	0.13124	chondroitin sulfate N-acetylgalactosaminyltransferase 2 [Source:RGDSymbol;Acc:1563660]	Up Regulation
ENSRNOT00000019844	Lox	ENSRNOG00000014426	288.334	59.6848	516.982	8.66187	3.11468	0.000309972	0.0115112	lysyl oxidase [Source:RGD Symbol;Acc:3015]"	Up Regulation
ENSRNOT00000019848	Tmbim1	ENSRNOG00000014797	10750.1	6629.13	14871	2.24328	1.16561	0.00214543	0.060072	transmembrane BAX inhibitor motif containing 1[Source:RGD Symbol;Acc:1359409]	Up Regulation
ENSRNOT00000019966	Hs6st1	ENSRNOG00000014516	3288.36	48.3653	6528.36	134.98	7.0766	1.68583e-37	2.26853e-34	heparan sulfate 6-O-sulfotransferase 1 [Source:RGDSymbol;Acc:1309218]	Up Regulation
ENSRNOT00000020002	Anpep	ENSRNOG00000014610	453.817	0	907.634	Inf	Inf	2.17414e-18	5.29102e-16	alanyl aminopeptidase, membrane [Source:RGDSymbol;Acc:2991]	Up Regulation
ENSRNOT00000020049	Pnkd	ENSRNOG00000014806	1164.21	577.296	1751.13	3.03333	1.6009	0.00171088	0.0491068	PNKD, MBL domain containing [Source:RGDSymbol;Acc:2300155]	Up Regulation
ENSRNOT00000020062	Adgrg3	ENSRNOG00000014896	37.4418	1.02905	73.8546	71.7698	6.1653	0.038975	0.609294	adhesion G protein-coupled receptor G3 [Source:RGDSymbol;Acc:1305674]	Up Regulation
ENSRNOT00000020309	Fbxo22	ENSRNOG00000022702	1515.99	926.144	2105.83	2.27376	1.18508	0.0126665	0.261931	F-box protein 22 [Source:RGD Symbol;Acc:1306664]"	Up Regulation
ENSRNOT00000020329	Siah1	ENSRNOG00000015143	627.428	127.602	1127.25	8.83414	3.14309	1.2376e-06	7.65171e-05	siah E3 ubiquitin protein ligase 1 [Source:RGDSymbol;Acc:620449]	Up Regulation
ENSRNOT00000020405	Tradd	ENSRNOG00000015179	567.645	301.511	833.78	2.76533	1.46745	0.0192474	0.359138	TNFRSF1A-associated via death domain [Source:RGDSymbol;Acc:621313]	Up Regulation
ENSRNOT00000020475	Plpp6	ENSRNOG00000015268	262.378	0	524.756	Inf	Inf	5.33877e-12	6.86121e-10	phospholipid phosphatase 6 [Source:RGDSymbol;Acc:1566000]	Up Regulation
ENSRNOT00000020646	Ctdsp1	ENSRNOG00000015295	2726.12	1390.25	4062	2.92179	1.54685	0.00034876	0.0127652	CTD small phosphatase 1 [Source:RGDSymbol;Acc:1305629]	Up Regulation
ENSRNOT00000020707	Gng10	ENSRNOG00000025040	4549.66	1966.51	7132.8	3.62713	1.85883	6.03625e-06	0.000322629	G protein subunit gamma 10 [Source:RGDSymbol;Acc:621514]	Up Regulation
ENSRNOT00000020751	Zfp418	ENSRNOG00000015271	144.996	42.191	247.802	5.87333	2.55418	0.0252161	0.437998	zinc finger protein 418 [Source:RGDSymbol;Acc:1311663]	Up Regulation
ENSRNOT00000020908	Nol3	ENSRNOG00000015588	804.645	332.383	1276.91	3.84168	1.94174	0.000659526	0.0216461	nucleolar protein 3 [Source:RGD Symbol;Acc:708558]"	Up Regulation
ENSRNOT00000021075	Mrps34	ENSRNOG00000015479	471.235	206.839	735.631	3.55654	1.83047	0.00680528	0.158855	mitochondrial ribosomal protein S34 [Source:RGDSymbol;Acc:1305623]	Up Regulation
ENSRNOT00000021110	Ugcg	ENSRNOG00000015644	5384.24	3060.39	7708.09	2.51866	1.33266	0.000823217	0.0262283	UDP-glucose ceramide glucosyltransferase[Source:RGD Symbol;Acc:621870]	Up Regulation
ENSRNOT00000021189	Stxbp1	ENSRNOG00000015420	230.543	78.2077	382.878	4.89565	2.2915	0.0122046	0.255437	syntaxin binding protein 1 [Source:RGDSymbol;Acc:3785]	Up Regulation
ENSRNOT00000021216	Neurl2	ENSRNOG00000015797	121.1	4.1162	238.084	57.8408	5.85401	0.000116711	0.00474222	neuralized E3 ubiquitin protein ligase 2[Source:RGD Symbol;Acc:1306409]	Up Regulation
ENSRNOT00000021530	Mtmr10	ENSRNOG00000016090	2213.53	1163.85	3263.21	2.80379	1.48738	0.000853237	0.0270596	myotubularin related protein 10 [Source:RGDSymbol;Acc:1305958]	Up Regulation
ENSRNOT00000021738	Polr2d	ENSRNOG00000016231	1408.38	900.418	1916.33	2.12827	1.08968	0.0237713	0.421679	RNA polymerase II subunit D [Source:RGDSymbol;Acc:1308565]	Up Regulation
ENSRNOT00000021762	Bicral	ENSRNOG00000016229	510.823	250.059	771.586	3.08562	1.62556	0.0128011	0.264294	BRD4 interacting chromatin remodeling complexassociated protein like [Source:RGD Symbol;Acc:1305680]	Up Regulation
ENSRNOT00000021801	Bambi	ENSRNOG00000016066	772.235	355.022	1189.45	3.35035	1.74431	0.00234375	0.0645194	BMP and activin membrane-bound inhibitor[Source:RGD Symbol;Acc:621831]	Up Regulation
ENSRNOT00000022097	Plekha2	ENSRNOG00000038365	965.829	554.657	1377	2.48261	1.31186	0.0135517	0.275075	pleckstrin homology domain containing A2[Source:RGD Symbol;Acc:1586710]	Up Regulation
ENSRNOT00000022236	Fiz1	ENSRNOG00000016574	574.413	195.519	953.307	4.87577	2.28563	0.000371919	0.01341	FLT3-interacting zinc finger 1 [Source:RGDSymbol;Acc:1306359]	Up Regulation
ENSRNOT00000022280	Mbp	ENSRNOG00000016516	69.9675	0	139.935	Inf	Inf	0.000516147	0.0177555	myelin basic protein [Source:RGD Symbol;Acc:3054]"	Up Regulation
ENSRNOT00000022398	Hoxc4	ENSRNOG00000016613	361.56	72.0334	651.087	9.03867	3.17611	5.94178e-05	0.00260891	homeo box C4 [Source:RGD Symbol;Acc:1586210]"	Up Regulation
ENSRNOT00000022583	Cep164	ENSRNOG00000029826	1150.84	166.706	2134.98	12.8069	3.67885	4.69012e-11	5.55913e-09	centrosomal protein 164 [Source:RGDSymbol;Acc:1561243]	Up Regulation
ENSRNOT00000022601	RGD1310553	ENSRNOG00000016447	1407.64	524.815	2290.46	4.36433	2.12576	1.89586e-05	0.000918848	similar to expressed sequence AI597479 [Source:RGDSymbol;Acc:1310553]	Up Regulation
ENSRNOT00000022939	Arid1b	ENSRNOG00000017030	772.072	0	1544.14	Inf	Inf	1.00766e-26	5.12249e-24	AT-rich interaction domain 1B [Source:RGDSymbol;Acc:708504]	Up Regulation
ENSRNOT00000023611	Tubb2a	ENSRNOG00000017558	2262.03	1143.27	3380.79	2.95712	1.56419	0.00044463	0.0156724	tubulin, beta 2A class IIa [Source:RGDSymbol;Acc:1588452]	Up Regulation
ENSRNOT00000023957	Foxc1	ENSRNOG00000017800	230.31	0	460.619	Inf	Inf	8.58938e-11	9.72726e-09	forkhead box C1 [Source:RGD Symbol;Acc:1589718]"	Up Regulation
ENSRNOT00000023995	Znf48	ENSRNOG00000017837	537.875	0	1075.75	Inf	Inf	7.9209e-21	2.41598e-18	zinc finger protein 48 [Source:RGDSymbol;Acc:9115869]	Up Regulation
ENSRNOT00000024128	Sfrp1	ENSRNOG00000017783	198.131	65.8591	330.402	5.0168	2.32677	0.0174502	0.332936	secreted frizzled-related protein 1 [Source:RGDSymbol;Acc:621074]	Up Regulation
ENSRNOT00000024400	Ppp6r1	ENSRNOG00000018090	4473.54	2374.02	6573.06	2.76875	1.46924	0.000302825	0.0112641	protein phosphatase 6, regulatory subunit 1[Source:RGD Symbol;Acc:1311409]	Up Regulation
ENSRNOT00000024408	Gorasp1	ENSRNOG00000018047	1114.17	612.284	1616.06	2.63939	1.4002	0.00635687	0.150227	golgi reassembly stacking protein 1 [Source:RGDSymbol;Acc:621122]	Up Regulation
ENSRNOT00000024896	Lipt1	ENSRNOG00000018464	87.1167	5.14524	169.088	32.863	5.03839	0.00294224	0.0780819	lipoyltransferase 1 [Source:RGDSymbol;Acc:1310276]	Up Regulation
ENSRNOT00000024898	Hps6	ENSRNOG00000018433	650.115	0	1300.23	Inf	Inf	8.40158e-24	3.3137e-21	HPS6, biogenesis of lysosomal organelles complex 2subunit 3 [Source:RGD Symbol;Acc:631341]	Up Regulation
ENSRNOT00000024980	Scamp4	ENSRNOG00000018271	3949.05	2086.91	5811.19	2.78459	1.47746	0.00033621	0.0123652	secretory carrier membrane protein 4 [Source:RGDSymbol;Acc:68354]	Up Regulation
ENSRNOT00000025013	Inpp4b	ENSRNOG00000018382	81.6288	0	163.258	Inf	Inf	0.000148855	0.00589137	inositol polyphosphate-4-phosphatase type II B[Source:RGD Symbol;Acc:620470]	Up Regulation
ENSRNOT00000025052	Aars	ENSRNOG00000018404	135.135	37.0458	233.225	6.29559	2.65434	0.0251562	0.43729	alanyl-tRNA synthetase [Source:RGDSymbol;Acc:1304832]	Up Regulation
ENSRNOT00000025093	LOC100359583	ENSRNOG00000018584	12487.5	7935	17040	2.14745	1.10262	0.0034309	0.0895031	hypothetical protein LOC100359583 [Source:RGDSymbol;Acc:2323611]	Up Regulation
ENSRNOT00000025197	Plk3	ENSRNOG00000018484	1104.85	626.691	1583.02	2.52599	1.33685	0.00921173	0.203602	polo-like kinase 3 [Source:RGD Symbol;Acc:62039]"	Up Regulation
ENSRNOT00000025365	Dennd2c	ENSRNOG00000018716	235.654	0	471.309	Inf	Inf	5.36764e-11	6.32938e-09	DENN domain containing 2C [Source:RGDSymbol;Acc:1308197]	Up Regulation
ENSRNOT00000025382	Sgsm3	ENSRNOG00000018745	1518.76	1008.47	2029.06	2.01202	1.00864	0.0331287	0.539013	small G protein signaling modulator 3 [Source:RGDSymbol;Acc:735113]	Up Regulation
ENSRNOT00000025693	Adamts12	ENSRNOG00000018865	7472.56	4281.87	10663.2	2.49032	1.31633	0.000708756	0.0230633	ADAM metallopeptidase with thrombospondin type 1motif, 12 [Source:RGD Symbol;Acc:1307323]	Up Regulation
ENSRNOT00000025815	Thap11	ENSRNOG00000019109	115.155	0	230.31	Inf	Inf	4.6145e-06	0.000254979	THAP domain containing 11 [Source:RGDSymbol;Acc:1310268]	Up Regulation
ENSRNOT00000025948	RGD1562218	ENSRNOG00000019169	1728.58	551.57	2905.6	5.26786	2.39722	6.31035e-07	4.10101e-05	similar to RIKEN cDNA 0610039J04 [Source:RGDSymbol;Acc:1562218]	Up Regulation
ENSRNOT00000026088	AC118165.1	ENSRNOG00000032625	56.8486	0	113.697	Inf	Inf	0.00213728	0.0599514	-	Up Regulation
ENSRNOT00000026141	Tmem223	ENSRNOG00000019266	1204.89	100.847	2308.93	22.8954	4.51699	5.62287e-15	1.04119e-12	transmembrane protein 223 [Source:RGDSymbol;Acc:1582829]	Up Regulation
ENSRNOT00000026363	Pomgnt2	ENSRNOG00000019492	906.662	0	1813.32	Inf	Inf	1.24524e-29	8.37824e-27	protein O-linked mannose N-acetylglucosaminyltransferase 2 (beta 1,4-) [Source:RGDSymbol;Acc:1304827]	Up Regulation
ENSRNOT00000026418	Slc20a2	ENSRNOG00000019490	2461.01	1606.35	3315.68	2.06412	1.04552	0.0159607	0.311575	solute carrier family 20 member 2 [Source:RGDSymbol;Acc:3699]	Up Regulation
ENSRNOT00000026783	Cavin1	ENSRNOG00000019778	28694.3	781.048	56607.6	72.4765	6.17944	9.20904e-42	1.62051e-38	caveolae associated protein 1 [Source:RGDSymbol;Acc:1307685]	Up Regulation
ENSRNOT00000026803	Ncoa4	ENSRNOG00000019768	785.212	367.37	1203.05	3.27477	1.71139	0.00266997	0.072282	nuclear receptor coactivator 4 [Source:RGDSymbol;Acc:1563014]	Up Regulation
ENSRNOT00000026817	Ddx28	ENSRNOG00000019817	271.124	0	542.248	Inf	Inf	2.5465e-12	3.38685e-10	DEAD-box helicase 28 [Source:RGDSymbol;Acc:1311976]	Up Regulation
ENSRNOT00000026941	Speg	ENSRNOG00000019850	2707.19	1652.65	3761.73	2.27617	1.18661	0.0056756	0.137386	SPEG complex locus [Source:RGD Symbol;Acc:2124]"	Up Regulation
ENSRNOT00000027026	Pcdhga5	ENSRNOG00000027299	33.5261	0	67.0522	Inf	Inf	0.0282557	0.475979	protocadherin gamma subfamily A, 5 [Source:MGISymbol;Acc:MGI:1935217]	Up Regulation
ENSRNOT00000027195	Mob2	ENSRNOG00000020044	661.395	335.47	987.319	2.94309	1.55733	0.0091897	0.203311	MOB kinase activator 2 [Source:RGDSymbol;Acc:1562983]	Up Regulation
ENSRNOT00000027260	Atf5	ENSRNOG00000020060	1441.37	78.2077	2804.53	35.86	5.1643	2.65566e-19	7.31938e-17	activating transcription factor 5 [Source:RGDSymbol;Acc:628902]	Up Regulation
ENSRNOT00000027266	Rab40c	ENSRNOG00000020067	928.611	474.392	1382.83	2.91496	1.54347	0.0042894	0.108545	Rab40c, member RAS oncogene family [Source:RGDSymbol;Acc:727914]	Up Regulation
ENSRNOT00000027323	Zbtb7a	ENSRNOG00000020161	823.201	457.927	1188.48	2.59534	1.37592	0.0134268	0.273239	zinc finger and BTB domain containing 7a[Source:RGD Symbol;Acc:620946]	Up Regulation
ENSRNOT00000027539	Rab5if	ENSRNOG00000020317	3098.67	1717.48	4479.86	2.60839	1.38316	0.00107929	0.0333197	RAB5 interacting factor [Source:RGDSymbol;Acc:1307752]	Up Regulation
ENSRNOT00000027829	Olfm2	ENSRNOG00000020519	1766.22	996.119	2536.32	2.5462	1.34835	0.00356899	0.0925673	olfactomedin 2 [Source:RGD Symbol;Acc:1309741]"	Up Regulation
ENSRNOT00000027842	Fen1	ENSRNOG00000020531	503.24	99.8177	906.662	9.08318	3.1832	5.41233e-06	0.000292701	flap structure-specific endonuclease 1 [Source:RGDSymbol;Acc:621821]	Up Regulation
ENSRNOT00000027869	Bles03	ENSRNOG00000020551	1443.63	124.515	2762.75	22.1881	4.47171	5.97613e-16	1.22062e-13	basophilic leukemia expressed protein BLES03[Source:RGD Symbol;Acc:628612]	Up Regulation
ENSRNOT00000028051	Tgfb1	ENSRNOG00000020652	8008.97	4735.68	11282.3	2.38239	1.25241	0.00119285	0.0360947	transforming growth factor, beta 1 [Source:RGDSymbol;Acc:69051]	Up Regulation
ENSRNOT00000028052	Pygo2	ENSRNOG00000020663	2492.04	923.057	4061.03	4.39955	2.13735	1.7359e-06	0.000103683	pygopus family PHD finger 2 [Source:RGDSymbol;Acc:1308535]	Up Regulation
ENSRNOT00000028141	Cdc25a	ENSRNOG00000020737	1261.97	772.816	1751.13	2.26591	1.18009	0.0171599	0.32932	cell division cycle 25A [Source:RGDSymbol;Acc:621498]	Up Regulation
ENSRNOT00000028401	Hspb6	ENSRNOG00000020922	1125.16	431.172	1819.16	4.2191	2.07694	7.15807e-05	0.00306644	heat shock protein family B (small) member 6[Source:RGD Symbol;Acc:621554]	Up Regulation
ENSRNOT00000028675	Susd5	ENSRNOG00000026951	128.733	33.9586	223.507	6.58176	2.71847	0.0255135	0.440893	sushi domain containing 5 [Source:RGDSymbol;Acc:1561132]	Up Regulation
ENSRNOT00000028877	Adra1d	ENSRNOG00000021256	224.479	0	448.958	Inf	Inf	1.43929e-10	1.58294e-08	adrenoceptor alpha 1D [Source:RGDSymbol;Acc:62064]	Up Regulation
ENSRNOT00000028881	Prnp	ENSRNOG00000021259	10064.9	3099.5	17030.3	5.49454	2.458	5.81886e-10	5.99604e-08	prion protein [Source:RGD Symbol;Acc:3410]"	Up Regulation
ENSRNOT00000028886	Tmem230	ENSRNOG00000021263	2111.06	1043.46	3178.66	3.04629	1.60705	0.000367744	0.013317	transmembrane protein 230 [Source:RGDSymbol;Acc:1307399]	Up Regulation
ENSRNOT00000028904	Bmp2	ENSRNOG00000021276	1850.94	618.458	3083.43	4.98567	2.31779	9.80627e-07	6.14598e-05	bone morphogenetic protein 2 [Source:RGDSymbol;Acc:2211]	Up Regulation
ENSRNOT00000029340	Rapgef2	ENSRNOG00000021581	474.236	209.926	738.546	3.51813	1.81481	0.00713248	0.165144	Rap guanine nucleotide exchange factor 2[Source:RGD Symbol;Acc:1306434]	Up Regulation
ENSRNOT00000029600	Pbx3	ENSRNOG00000022162	2227.56	1126.81	3328.32	2.95375	1.56255	0.000465818	0.0162642	PBX homeobox 3 [Source:RGD Symbol;Acc:1307198]"	Up Regulation
ENSRNOT00000029615	Usp54	ENSRNOG00000027012	1152.62	701.811	1603.42	2.28469	1.192	0.0185356	0.348128	ubiquitin specific peptidase 54 [Source:RGDSymbol;Acc:1303206]	Up Regulation
ENSRNOT00000029634	Cep295	ENSRNOG00000010999	327.404	49.3943	605.413	12.2567	3.6155	1.74479e-05	0.000854683	centrosomal protein 295 [Source:RGDSymbol;Acc:1311723]	Up Regulation
ENSRNOT00000029664	Armcx3	ENSRNOG00000025730	2515.68	1335.71	3695.65	2.76681	1.46822	0.00077505	0.0248668	armadillo repeat containing, X-linked 3 [Source:RGDSymbol;Acc:1549739]	Up Regulation
ENSRNOT00000029692	Fam220a	ENSRNOG00000024605	378.766	61.7429	695.788	11.2691	3.4943	9.66881e-06	0.000498403	family with sequence similarity 220, member A[Source:RGD Symbol;Acc:1561923]	Up Regulation
ENSRNOT00000029768	Scx	ENSRNOG00000021812	273.984	32.9296	515.039	15.6406	3.96723	1.73596e-05	0.000852187	scleraxis bHLH transcription factor [Source:RGDSymbol;Acc:1588254]	Up Regulation
ENSRNOT00000030749	Nsrp1	ENSRNOG00000022502	1197.25	542.309	1852.2	3.41539	1.77205	0.000507556	0.0175656	nuclear speckle splicing regulatory protein 1[Source:RGD Symbol;Acc:1309863]	Up Regulation
ENSRNOT00000031157	Ccdc184	ENSRNOG00000021945	44.2156	0	88.4312	Inf	Inf	0.00858118	0.192454	coiled-coil domain containing 184 [Source:RGDSymbol;Acc:1593153]	Up Regulation
ENSRNOT00000031555	Hspb1	ENSRNOG00000023546	5298.44	1059.92	9536.96	8.99781	3.16957	1.11505e-13	1.67814e-11	heat shock protein family B (small) member 1[Source:RGD Symbol;Acc:61306]	Up Regulation
ENSRNOT00000031739	Cyb561d2	ENSRNOG00000021887	271.959	99.8177	444.099	4.4491	2.15351	0.0110638	0.236538	cytochrome b561 family, member D2 [Source:RGDSymbol;Acc:1359644]	Up Regulation
ENSRNOT00000031979	Rhoj	ENSRNOG00000021919	1931.44	1258.53	2604.35	2.06936	1.04919	0.0202587	0.374647	ras homolog family member J [Source:RGDSymbol;Acc:1310528]	Up Regulation
ENSRNOT00000032263	Tmem115	ENSRNOG00000021899	2978.32	1722.63	4234.01	2.45788	1.29741	0.00223687	0.0621004	transmembrane protein 115 [Source:RGDSymbol;Acc:1310540]	Up Regulation
ENSRNOT00000032363	Proser3	ENSRNOG00000024625	553.498	316.947	790.05	2.49269	1.3177	0.0364244	0.576639	proline and serine rich 3 [Source:RGDSymbol;Acc:1565712]	Up Regulation
ENSRNOT00000032618	Upf3b	ENSRNOG00000039994	1095.74	665.795	1525.68	2.29152	1.1963	0.0196306	0.364505	UPF3B, regulator of nonsense mediated mRNA decay[Source:RGD Symbol;Acc:1560264]	Up Regulation
ENSRNOT00000032780	Eln	ENSRNOG00000001469	44.2156	0	88.4312	Inf	Inf	0.00858118	0.192454	elastin [Source:RGD Symbol;Acc:67394]"	Up Regulation
ENSRNOT00000032918	Irs2	ENSRNOG00000023509	2550.91	1240	3861.82	3.11436	1.63894	0.000182605	0.00710423	insulin receptor substrate 2 [Source:RGDSymbol;Acc:69316]	Up Regulation
ENSRNOT00000032976	Zfp949	ENSRNOG00000043223	371.853	145.096	598.611	4.12562	2.04461	0.0060201	0.143454	zinc finger protein 949 [Source:RGDSymbol;Acc:2302581]	Up Regulation
ENSRNOT00000033010	Mbtps2	ENSRNOG00000007644	1197.75	769.729	1625.77	2.11214	1.0787	0.0310626	0.51306	membrane-bound transcription factor peptidase, site2 [Source:RGD Symbol;Acc:1566171]	Up Regulation
ENSRNOT00000033661	Zfp82	ENSRNOG00000030932	102.066	18.5229	185.608	10.0205	3.32488	0.0180812	0.34184	zinc finger protein 82 [Source:RGDSymbol;Acc:6499485]	Up Regulation
ENSRNOT00000033964	Lonrf2	ENSRNOG00000023312	420.987	182.142	659.833	3.62263	1.85704	0.0084813	0.191151	LON peptidase N-terminal domain and ring finger 2[Source:RGD Symbol;Acc:1562137]	Up Regulation
ENSRNOT00000034298	Sgsm2	ENSRNOG00000027194	540.199	153.328	927.07	6.04631	2.59605	9.30843e-05	0.00387163	small G protein signaling modulator 2 [Source:RGDSymbol;Acc:1306957]	Up Regulation
ENSRNOT00000034482	Msantd4	ENSRNOG00000022245	2853.94	1338.79	4369.08	3.26345	1.7064	7.75649e-05	0.00328588	Myb/SANT DNA binding domain containing 4 withcoiled-coils [Source:RGD Symbol;Acc:1565380]	Up Regulation
ENSRNOT00000034567	Tmx4	ENSRNOG00000024852	5143.33	1090.79	9195.87	8.43045	3.07561	5.27529e-13	7.40353e-11	thioredoxin-related transmembrane protein 4[Source:RGD Symbol;Acc:1305146]	Up Regulation
ENSRNOT00000034570	Tmem38b	ENSRNOG00000028063	990.259	437.346	1543.17	3.5285	1.81905	0.00068451	0.0223379	transmembrane protein 38B [Source:RGDSymbol;Acc:1305703]	Up Regulation
ENSRNOT00000034676	Txnl4b	ENSRNOG00000021379	392.658	89.5273	695.788	7.7718	2.95825	9.54461e-05	0.00395548	thioredoxin-like 4B [Source:RGDSymbol;Acc:1305127]	Up Regulation
ENSRNOT00000034843	Tsku	ENSRNOG00000027784	4695.48	467.188	8923.77	19.101	4.25558	8.09455e-21	2.43646e-18	tsukushi, small leucine rich proteoglycan[Source:RGD Symbol;Acc:1359311]	Up Regulation
ENSRNOT00000034888	Rab3gap2	ENSRNOG00000002353	1483.65	759.438	2207.86	2.90723	1.53965	0.00139939	0.0410441	RAB3 GTPase activating non-catalytic proteinsubunit 2 [Source:RGD Symbol;Acc:1311518]	Up Regulation
ENSRNOT00000034927	Asb6	ENSRNOG00000024786	1141.12	585.529	1696.71	2.89774	1.53493	0.00271724	0.0733014	ankyrin repeat and SOCS box-containing 6[Source:RGD Symbol;Acc:1308445]	Up Regulation
ENSRNOT00000034944	Akirin1	ENSRNOG00000026610	4221.88	1833.77	6609.99	3.6046	1.84984	7.78946e-06	0.000404981	akirin 1 [Source:RGD Symbol;Acc:1585989]"	Up Regulation
ENSRNOT00000034983	Rrp7a	ENSRNOG00000022896	2276.82	1290.43	3263.21	2.52878	1.33844	0.00247089	0.0678561	ribosomal RNA processing 7 homolog A [Source:RGDSymbol;Acc:1311547]	Up Regulation
ENSRNOT00000035240	S100a10	ENSRNOG00000023226	9465.74	5210.07	13721.4	2.63363	1.39705	0.000277189	0.010395	S100 calcium binding protein A10 [Source:RGDSymbol;Acc:628655]	Up Regulation
ENSRNOT00000035865	Cdr2l	ENSRNOG00000025815	2057.1	623.604	3490.6	5.59747	2.48477	1.07142e-07	7.63543e-06	cerebellar degeneration-related protein 2-like[Source:RGD Symbol;Acc:1306881]	Up Regulation
ENSRNOT00000035916	Gnas	ENSRNOG00000025889	180.667	66.8882	294.447	4.40207	2.13818	0.0347707	0.558578	GNAS complex locus [Source:RGD Symbol;Acc:2716]"	Up Regulation
ENSRNOT00000036187	Zfp646	ENSRNOG00000026115	39.8426	0	79.6852	Inf	Inf	0.0139501	0.281178	zinc finger protein 646 [Source:RGDSymbol;Acc:1561579]	Up Regulation
ENSRNOT00000036680	AABR07021573.2	ENSRNOG00000026917	37.4132	0	74.8264	Inf	Inf	0.0182914	0.344673	-	Up Regulation
ENSRNOT00000036718	Adm	ENSRNOG00000027030	1422.48	691.521	2153.44	3.11407	1.6388	0.000780147	0.0249953	adrenomedullin [Source:RGD Symbol;Acc:2047]"	Up Regulation
ENSRNOT00000036904	Ankrd46	ENSRNOG00000025504	2930.12	1020.82	4839.42	4.74073	2.24511	3.02278e-07	2.06415e-05	ankyrin repeat domain 46 [Source:RGDSymbol;Acc:1309382]	Up Regulation
ENSRNOT00000037068	Gpr88	ENSRNOG00000026953	1143.54	375.603	1911.47	5.08908	2.34741	8.21295e-06	0.00042603	G-protein coupled receptor 88 [Source:RGDSymbol;Acc:61921]	Up Regulation
ENSRNOT00000037218	LOC100365958	ENSRNOG00000029651	130.246	1.02905	259.463	252.139	7.97807	4.67402e-06	0.000257645	Rdh2 protein-like [Source:RGD Symbol;Acc:2318031]"	Up Regulation
ENSRNOT00000037251	Bhlha15	ENSRNOG00000025164	38.385	0	76.7699	Inf	Inf	0.0164113	0.317965	basic helix-loop-helix family, member a15[Source:RGD Symbol;Acc:3091]	Up Regulation
ENSRNOT00000037313	Zfp618	ENSRNOG00000006719	502.622	287.105	718.139	2.50131	1.32269	0.0422612	0.647533	zinc finger protein 618 [Source:RGDSymbol;Acc:1310743]	Up Regulation
ENSRNOT00000037490	Morn4	ENSRNOG00000027156	368.023	129.66	606.385	4.67673	2.2255	0.00310448	0.0819124	MORN repeat containing 4 [Source:RGDSymbol;Acc:1307336]	Up Regulation
ENSRNOT00000037708	Zfp799	ENSRNOG00000032552	63.9088	9.26144	118.556	12.801	3.67819	0.0447335	0.669715	zinc finger protein 799 [Source:RGDSymbol;Acc:1359692]	Up Regulation
ENSRNOT00000037895	Grem1	ENSRNOG00000026053	3682.9	537.164	6828.64	12.7124	3.66816	5.9132e-16	1.21865e-13	gremlin 1, DAN family BMP antagonist [Source:RGDSymbol;Acc:2359]	Up Regulation
ENSRNOT00000037974	Map2	ENSRNOG00000011841	186.809	8.23239	365.386	44.3839	5.47197	5.25327e-06	0.000284772	microtubule-associated protein 2 [Source:RGDSymbol;Acc:3044]	Up Regulation
ENSRNOT00000038537	Unc5b	ENSRNOG00000000567	11692	6534.46	16849.5	2.57857	1.36657	0.000324638	0.0119781	unc-5 netrin receptor B [Source:RGDSymbol;Acc:621756]	Up Regulation
ENSRNOT00000038596	Dzip1	ENSRNOG00000010311	151.885	45.2782	258.491	5.70896	2.51323	0.024133	0.424019	DAZ interacting zinc finger protein 1 [Source:RGDSymbol;Acc:1307701]	Up Regulation
ENSRNOT00000038807	Tmem109	ENSRNOG00000028017	1848.96	948.783	2749.14	2.89754	1.53483	0.000871287	0.0275679	transmembrane protein 109 [Source:RGDSymbol;Acc:1359538]	Up Regulation
ENSRNOT00000039234	RGD1306502	ENSRNOG00000022745	623.298	380.748	865.848	2.27407	1.18528	0.0495427	0.717407	similar to hypothetical protein FLJ11193[Source:RGD Symbol;Acc:1306502]	Up Regulation
ENSRNOT00000039275	Hspb8	ENSRNOG00000022392	1928.21	304.598	3551.82	11.6607	3.54358	9.45736e-13	1.31119e-10	heat shock protein family B (small) member 8[Source:RGD Symbol;Acc:71003]	Up Regulation
ENSRNOT00000040052	Cubn	ENSRNOG00000029047	95.7204	17.4938	173.947	9.94333	3.31373	0.0224846	0.406285	cubilin [Source:RGD Symbol;Acc:68355]"	Up Regulation
ENSRNOT00000040116	MGC105567	ENSRNOG00000038955	345.951	0	691.901	Inf	Inf	6.00511e-15	1.09414e-12	similar to cDNA sequence BC023105 [Source:RGDSymbol;Acc:1565797]	Up Regulation
ENSRNOT00000040232	Gabbr1	ENSRNOG00000000774	579.849	286.076	873.622	3.05382	1.61061	0.00997259	0.216445	gamma-aminobutyric acid type B receptor subunit 1[Source:RGD Symbol;Acc:621537]	Up Regulation
ENSRNOT00000040249	Rpl21	ENSRNOG00000049848	48.5886	0	97.1771	Inf	Inf	0.0052912	0.130086	ribosomal protein L21 [Source:RGDSymbol;Acc:68390]	Up Regulation
ENSRNOT00000040348	Rai14	ENSRNOG00000028872	692.575	303.569	1081.58	3.56288	1.83304	0.00204227	0.0575357	retinoic acid induced 14 [Source:RGDSymbol;Acc:1305942]	Up Regulation
ENSRNOT00000040356	Gtf2i	ENSRNOG00000001479	4156.15	2614.81	5697.49	2.17893	1.12362	0.00568138	0.137386	general transcription factor II I [Source:RGDSymbol;Acc:727961]	Up Regulation
ENSRNOT00000040559	Stxbp5	ENSRNOG00000013351	584.018	226.391	941.646	4.15938	2.05637	0.00115951	0.0351788	syntaxin binding protein 5 [Source:RGDSymbol;Acc:708517]	Up Regulation
ENSRNOT00000040740	Zfyve27	ENSRNOG00000014903	81.1429	0	162.286	Inf	Inf	0.000156713	0.00617034	zinc finger FYVE-type containing 27 [Source:RGDSymbol;Acc:735177]	Up Regulation
ENSRNOT00000040845	Jup	ENSRNOG00000015380	170.32	44.2491	296.39	6.69822	2.74378	0.0101724	0.220155	junction plakoglobin [Source:RGDSymbol;Acc:620412]	Up Regulation
ENSRNOT00000041163	Entpd5	ENSRNOG00000033206	3667.5	1677.35	5657.65	3.37297	1.75402	2.82109e-05	0.00130638	ectonucleoside triphosphate diphosphohydrolase 5[Source:RGD Symbol;Acc:735219]	Up Regulation
ENSRNOT00000041186	Ssx2ip	ENSRNOG00000015425	210.074	6.17429	413.974	67.0481	6.06712	3.29843e-07	2.23239e-05	SSX family member 2 interacting protein [Source:RGDSymbol;Acc:708490]	Up Regulation
ENSRNOT00000041237	Eif1a	ENSRNOG00000031421	1090.56	636.981	1544.14	2.42416	1.27748	0.0129938	0.267452	eukaryotic translation initiation factor 1A[Source:RGD Symbol;Acc:1306331]	Up Regulation
ENSRNOT00000041365	Fry	ENSRNOG00000000894	141.879	0	283.757	Inf	Inf	3.20971e-07	2.1788e-05	FRY microtubule binding protein [Source:RGDSymbol;Acc:1307034]	Up Regulation
ENSRNOT00000041389	Rffl	ENSRNOG00000007596	854.501	517.612	1191.39	2.30171	1.20271	0.0282638	0.475979	ring finger and FYVE-like domain containing E3ubiquitin protein ligase [Source:RGD Symbol;Acc:727916]	Up Regulation
ENSRNOT00000041577	Carm1	ENSRNOG00000031129	2417.74	1552.83	3282.64	2.11397	1.07995	0.0131172	0.268959	coactivator-associated arginine methyltransferase 1[Source:RGD Symbol;Acc:1305879]	Up Regulation
ENSRNOT00000041813	LOC100362149	ENSRNOG00000029627	196.298	0	392.596	Inf	Inf	1.83451e-09	1.77073e-07	ribosomal protein S20-like [Source:RGDSymbol;Acc:2318734]	Up Regulation
ENSRNOT00000042331	Med13l	ENSRNOG00000001120	311.939	0	623.877	Inf	Inf	8.83679e-14	1.35671e-11	mediator complex subunit 13-like [Source:RGDSymbol;Acc:1305884]	Up Regulation
ENSRNOT00000042495	Abl1	ENSRNOG00000047356	5873.31	3244.59	8502.03	2.62037	1.38977	0.000451573	0.0158926	ABL proto-oncogene 1, non-receptor tyrosine kinase[Source:RGD Symbol;Acc:1584969]	Up Regulation
ENSRNOT00000042524	Fchsd2	ENSRNOG00000019319	406.2	0	812.401	Inf	Inf	6.45489e-17	1.40631e-14	FCH and double SH3 domains 2 [Source:RGDSymbol;Acc:1304812]	Up Regulation
ENSRNOT00000042644	AY172581.15	ENSRNOG00000032274	184.151	0	368.301	Inf	Inf	5.64236e-09	5.00618e-07	-	Up Regulation
ENSRNOT00000042853	Plcb4	ENSRNOG00000033119	907.718	474.392	1341.04	2.82687	1.49921	0.00577545	0.139082	phospholipase C, beta 4 [Source:RGDSymbol;Acc:3345]	Up Regulation
ENSRNOT00000043154	Pcdhga2	ENSRNOG00000034126	129.274	1.02905	257.519	250.25	7.96723	5.12225e-06	0.000278992	protocadherin gamma subfamily A, 2 [Source:MGISymbol;Acc:MGI:1935214]	Up Regulation
ENSRNOT00000043196	Hapln1	ENSRNOG00000032002	37.8991	0	75.7981	Inf	Inf	0.0173256	0.331666	hyaluronan and proteoglycan link protein 1[Source:RGD Symbol;Acc:2412]	Up Regulation
ENSRNOT00000043641	Lclat1	ENSRNOG00000034026	874.447	431.172	1317.72	3.05614	1.61171	0.00342332	0.0894992	lysocardiolipin acyltransferase 1 [Source:RGDSymbol;Acc:1565906]	Up Regulation
ENSRNOT00000043646	Itpr1	ENSRNOG00000007104	5939.38	3645.92	8232.84	2.2581	1.17511	0.00284427	0.0760999	inositol 1,4,5-trisphosphate receptor, type 1[Source:RGD Symbol;Acc:2933]	Up Regulation
ENSRNOT00000043851	Adcyap1r1	ENSRNOG00000012098	29.1531	0	58.3063	Inf	Inf	0.0461686	0.683152	ADCYAP receptor type 1 [Source:RGDSymbol;Acc:2038]	Up Regulation
ENSRNOT00000044092	Kif21a	ENSRNOG00000014844	718.625	0	1437.25	Inf	Inf	1.76613e-25	8.41708e-23	kinesin family member 21A [Source:RGDSymbol;Acc:1305126]	Up Regulation
ENSRNOT00000044190	AABR07021591.1	ENSRNOG00000029459	33.5261	0	67.0522	Inf	Inf	0.0282557	0.475979	-	Up Regulation
ENSRNOT00000044319	Ube2l6	ENSRNOG00000030467	1030.86	639.039	1422.67	2.22627	1.15463	0.0264828	0.454478	ubiquitin-conjugating enzyme E2L 6 [Source:RGDSymbol;Acc:1307960]	Up Regulation
ENSRNOT00000044511	Zfp629	ENSRNOG00000018877	120.986	17.4938	224.479	12.8319	3.68166	0.00521923	0.128936	zinc finger protein 629 [Source:RGDSymbol;Acc:1306257]	Up Regulation
ENSRNOT00000044802	Mrpl41	ENSRNOG00000029875	866.163	11.3195	1721.01	152.039	7.24829	5.92692e-22	1.96499e-19	mitochondrial ribosomal protein L41 [Source:RGDSymbol;Acc:1310241]	Up Regulation
ENSRNOT00000044827	Add3	ENSRNOG00000012820	101.55	0	203.1	Inf	Inf	1.85606e-05	0.000903163	adducin 3 [Source:RGD Symbol;Acc:2043]"	Up Regulation
ENSRNOT00000045099	Myo9b	ENSRNOG00000016256	1176.81	0	2353.63	Inf	Inf	1.13501e-34	1.12889e-31	myosin IXb [Source:RGD Symbol;Acc:3146]"	Up Regulation
ENSRNOT00000045183	Zmynd11	ENSRNOG00000014670	1023.28	576.267	1470.29	2.5514	1.35129	0.00988264	0.215721	zinc finger, MYND-type containing 11 [Source:RGDSymbol;Acc:1303252]	Up Regulation
ENSRNOT00000045400	Macf1	ENSRNOG00000016047	1475.15	0	2950.3	Inf	Inf	2.68682e-39	4.09758e-36	microtubule-actin crosslinking factor 1 [Source:RGDSymbol;Acc:1306057]	Up Regulation
ENSRNOT00000045421	Klf16	ENSRNOG00000033694	969.913	3.08715	1936.74	627.356	9.29314	6.2189e-28	3.55659e-25	Kruppel-like factor 16 [Source:RGDSymbol;Acc:1305966]	Up Regulation
ENSRNOT00000045963	Sox11	ENSRNOG00000030034	312.424	0	624.849	Inf	Inf	8.49784e-14	1.31349e-11	SRY box 11 [Source:RGD Symbol;Acc:69351]"	Up Regulation
ENSRNOT00000046010	Rps18l1	ENSRNOG00000033152	874.594	0	1749.19	Inf	Inf	5.76836e-29	3.7702e-26	ribosomal protein S18-like 1 [Source:RGDSymbol;Acc:2321678]	Up Regulation
ENSRNOT00000046246	Slc8a1	ENSRNOG00000008479	857.437	361.196	1353.68	3.74776	1.90603	0.000650859	0.0214231	solute carrier family 8 member A1 [Source:RGDSymbol;Acc:3717]	Up Regulation
ENSRNOT00000046919	LOC361985	ENSRNOG00000017758	439.855	249.03	630.679	2.53255	1.34059	0.0498578	0.720573	similar to NICE-3 [Source:RGD Symbol;Acc:1359625]"	Up Regulation
ENSRNOT00000047029	Phf14	ENSRNOG00000005775	110.297	17.4938	203.1	11.6098	3.53727	0.00974873	0.213409	PHD finger protein 14 [Source:RGDSymbol;Acc:1563764]	Up Regulation
ENSRNOT00000047044	AABR07005031.1	ENSRNOG00000029082	66.0804	0	132.161	Inf	Inf	0.000784436	0.0250976	-	Up Regulation
ENSRNOT00000047243	Dync1i2	ENSRNOG00000009781	668.093	0	1336.19	Inf	Inf	2.98341e-24	1.28771e-21	dynein cytoplasmic 1 intermediate chain 2[Source:RGD Symbol;Acc:620174]	Up Regulation
ENSRNOT00000047466	Pxn	ENSRNOG00000001149	292.989	0	585.978	Inf	Inf	4.12874e-13	5.90306e-11	paxillin [Source:RGD Symbol;Acc:1305759]"	Up Regulation
ENSRNOT00000047530	Coq10a	ENSRNOG00000029571	181.264	1.02905	361.499	351.294	8.45654	4.29727e-08	3.25511e-06	coenzyme Q10A [Source:RGD Symbol;Acc:1562447]"	Up Regulation
ENSRNOT00000047694	AC128901.1	ENSRNOG00000028826	75.7981	0	151.596	Inf	Inf	0.000276547	0.010388	-	Up Regulation
ENSRNOT00000047708	Mthfd2l	ENSRNOG00000021347	34.9838	0	69.9675	Inf	Inf	0.0239995	0.422968	methylenetetrahydrofolate dehydrogenase (NADP+dependent) 2-like [Source:RGD Symbol;Acc:1310879]	Up Regulation
ENSRNOT00000047831	Ppfibp2	ENSRNOG00000019667	84.5441	0	169.088	Inf	Inf	0.000109398	0.00446891	PPFIA binding protein 2 [Source:RGDSymbol;Acc:1565383]	Up Regulation
ENSRNOT00000047840	Hnrnpd	ENSRNOG00000002292	770.04	468.217	1071.86	2.28924	1.19487	0.0344777	0.555343	heterogeneous nuclear ribonucleoprotein D[Source:RGD Symbol;Acc:620365]	Up Regulation
ENSRNOT00000047843	Itsn1	ENSRNOG00000002001	2054.9	1155.62	2954.18	2.55636	1.35409	0.0026258	0.0716798	intersectin 1 [Source:RGD Symbol;Acc:2935]"	Up Regulation
ENSRNOT00000048074	Hsd11b1	ENSRNOG00000005861	330.888	0	661.776	Inf	Inf	1.95175e-14	3.25899e-12	hydroxysteroid 11-beta dehydrogenase 1 [Source:RGDSymbol;Acc:2834]	Up Regulation
ENSRNOT00000048498	Enox2	ENSRNOG00000030622	81.6288	0	163.258	Inf	Inf	0.000148855	0.00589137	ecto-NOX disulfide-thiol exchanger 2 [Source:RGDSymbol;Acc:1563643]	Up Regulation
ENSRNOT00000048656	Ppm1b	ENSRNOG00000030667	2616.16	1245.15	3987.18	3.20217	1.67905	0.000121359	0.00491366	protein phosphatase, Mg2+/Mn2+ dependent, 1B[Source:RGD Symbol;Acc:3374]	Up Regulation
ENSRNOT00000049391	Zmynd11	ENSRNOG00000014670	2593.41	1719.54	3467.28	2.0164	1.01178	0.0186612	0.349913	zinc finger, MYND-type containing 11 [Source:RGDSymbol;Acc:1303252]	Up Regulation
ENSRNOT00000049877	Zfp260	ENSRNOG00000020762	1792.7	166.706	3418.69	20.5073	4.35807	1.0274e-16	2.17618e-14	zinc finger protein 260 [Source:RGDSymbol;Acc:621205]	Up Regulation
ENSRNOT00000050393	Vps35l	ENSRNOG00000016063	88.9171	0	177.834	Inf	Inf	6.90726e-05	0.00297571	VPS35 endosomal protein sorting factor like[Source:RGD Symbol;Acc:1564485]	Up Regulation
ENSRNOT00000050434	Tmem69	ENSRNOG00000029152	904.672	190.374	1618.97	8.50416	3.08817	9.4152e-08	6.77302e-06	transmembrane protein 69 [Source:RGDSymbol;Acc:1561569]	Up Regulation
ENSRNOT00000050528	Set	ENSRNOG00000025892	92.2333	14.4067	170.06	11.8042	3.56123	0.0175755	0.335048	SET nuclear proto-oncogene [Source:RGDSymbol;Acc:1307467]	Up Regulation
ENSRNOT00000050556	Gpt	ENSRNOG00000033915	255.582	104.963	406.2	3.86994	1.95231	0.0237789	0.421679	glutamic--pyruvic transaminase [Source:RGDSymbol;Acc:621720]	Up Regulation
ENSRNOT00000050832	Synm	ENSRNOG00000014030	269.186	104.963	433.41	4.12917	2.04585	0.015816	0.309766	synemin [Source:RGD Symbol;Acc:727872]"	Up Regulation
ENSRNOT00000050868	Adam15	ENSRNOG00000020590	365.68	150.241	581.119	3.86791	1.95155	0.00895988	0.199772	ADAM metallopeptidase domain 15 [Source:RGDSymbol;Acc:620402]	Up Regulation
ENSRNOT00000051149	Rps4x-ps9	ENSRNOG00000029574	3386.62	0	6773.24	Inf	Inf	3.05777e-57	1.74874e-53	ribosomal protein S4, X-linked, pseudogene 9[Source:NCBI gene;Acc:29426]	Up Regulation
ENSRNOT00000051352	Map1lc3b	ENSRNOG00000017905	680.072	63.801	1296.34	20.3185	4.34472	1.09628e-10	1.22335e-08	microtubule-associated protein 1 light chain 3 beta[Source:RGD Symbol;Acc:621315]	Up Regulation
ENSRNOT00000051428	Poglut1	ENSRNOG00000003014	5597.59	3428.79	7766.39	2.26505	1.17955	0.0028738	0.0765819	protein O-glucosyltransferase 1 [Source:RGDSymbol;Acc:1306248]	Up Regulation
ENSRNOT00000051749	Ppp1r14b	ENSRNOG00000021151	2276.46	1504.47	3048.45	2.02626	1.01882	0.0203098	0.375289	protein phosphatase 1, regulatory (inhibitor)subunit 14B [Source:RGD Symbol;Acc:628702]	Up Regulation
ENSRNOT00000052022	AABR07033162.1	ENSRNOG00000030674	42.7579	0	85.5159	Inf	Inf	0.0100874	0.218521	-	Up Regulation
ENSRNOT00000054757	Ifit2	ENSRNOG00000036604	1342.02	0	2684.03	Inf	Inf	2.4563e-37	3.12169e-34	interferon-induced protein with tetratricopeptiderepeats 2 [Source:RGD Symbol;Acc:1307804]	Up Regulation
ENSRNOT00000055310	Tp53inp2	ENSRNOG00000018225	5376.37	1398.48	9354.27	6.68889	2.74177	5.60119e-11	6.57091e-09	tumor protein p53 inducible nuclear protein 2[Source:RGD Symbol;Acc:735085]	Up Regulation
ENSRNOT00000055506	Tnfrsf9	ENSRNOG00000036942	124.446	37.0458	211.846	5.7185	2.51564	0.0401998	0.623206	TNF receptor superfamily member 9 [Source:RGDSymbol;Acc:1598208]	Up Regulation
ENSRNOT00000055570	Cyp2u1	ENSRNOG00000011053	253.124	103.934	402.313	3.87086	1.95265	0.0243349	0.426579	cytochrome P450, family 2, subfamily u, polypeptide1 [Source:RGD Symbol;Acc:1309433]	Up Regulation
ENSRNOT00000055683	Akap1	ENSRNOG00000002373	2058.91	1299.69	2818.14	2.16832	1.11658	0.0125789	0.261277	A-kinase anchoring protein 1 [Source:RGDSymbol;Acc:620826]	Up Regulation
ENSRNOT00000055688	Pphln1	ENSRNOG00000022778	3861.78	1307.92	6415.63	4.90521	2.29432	6.43717e-08	4.76559e-06	periphilin 1 [Source:RGD Symbol;Acc:1306207]"	Up Regulation
ENSRNOT00000056047	Slc25a16	ENSRNOG00000000387	788.125	332.383	1243.87	3.74227	1.90391	0.000888698	0.0279641	solute carrier family 25 member 16 [Source:RGDSymbol;Acc:1311311]	Up Regulation
ENSRNOT00000056048	Ccdc134	ENSRNOG00000007262	432.794	239.768	625.821	2.6101	1.38411	0.0443682	0.666426	coiled-coil domain containing 134 [Source:RGDSymbol;Acc:1559657]	Up Regulation
ENSRNOT00000056364	Il4i1	ENSRNOG00000020148	67.624	3.08715	132.161	42.81	5.41988	0.00655468	0.153861	interleukin 4 induced 1 [Source:RGDSymbol;Acc:1304831]	Up Regulation
ENSRNOT00000056937	Tent5a	ENSRNOG00000010240	1163.59	677.114	1650.07	2.43691	1.28505	0.0111197	0.237068	terminal nucleotidyltransferase 5A [Source:RGDSymbol;Acc:1311381]	Up Regulation
ENSRNOT00000057036	Cit	ENSRNOG00000001143	536.606	303.569	769.643	2.53531	1.34216	0.0350968	0.560165	citron rho-interacting serine/threonine kinase[Source:RGD Symbol;Acc:70878]	Up Regulation
ENSRNOT00000057062	Dclk2	ENSRNOG00000016550	113.211	0	226.423	Inf	Inf	5.62137e-06	0.000302575	doublecortin-like kinase 2 [Source:RGDSymbol;Acc:1308384]	Up Regulation
ENSRNOT00000057313	Calhm5	ENSRNOG00000000825	374.798	163.619	585.978	3.58136	1.84051	0.0124885	0.260134	calcium homeostasis modulator family member 5[Source:RGD Symbol;Acc:1310405]	Up Regulation
ENSRNOT00000057382	LOC100912481	ENSRNOG00000046950	1049.74	514.524	1584.96	3.08043	1.62313	0.00196187	0.0556819	RNA-binding protein EWS-like [Source:RGDSymbol;Acc:6486611]	Up Regulation
ENSRNOT00000057641	Tpm1	ENSRNOG00000018184	12663.5	8426.88	16900.1	2.0055	1.00396	0.00755899	0.173093	tropomyosin 1 [Source:RGD Symbol;Acc:3898]"	Up Regulation
ENSRNOT00000057802	Relb	ENSRNOG00000033235	1145.07	221.246	2068.9	9.35115	3.22514	3.77085e-09	3.4783e-07	RELB proto-oncogene, NF-kB subunit [Source:RGDSymbol;Acc:2321078]	Up Regulation
ENSRNOT00000058162	Ednra	ENSRNOG00000012721	601.318	359.138	843.497	2.34867	1.23184	0.0439002	0.662878	endothelin receptor type A [Source:RGDSymbol;Acc:2535]	Up Regulation
ENSRNOT00000058308	Zfp496	ENSRNOG00000003129	1917.99	1072.27	2763.72	2.57745	1.36594	0.00272941	0.0735429	zinc finger protein 496 [Source:RGDSymbol;Acc:1304611]	Up Regulation
ENSRNOT00000059225	LOC103694328	ENSRNOG00000038766	664.691	0	1329.38	Inf	Inf	3.62451e-24	1.53545e-21	alanine and glycine-rich protein-like [Source:RGDSymbol;Acc:9319286]	Up Regulation
ENSRNOT00000059982	Odr4	ENSRNOG00000002473	31.5826	0	63.1651	Inf	Inf	0.0351389	0.560165	odr-4 GPCR localization factor homolog [Source:RGDSymbol;Acc:1307830]	Up Regulation
ENSRNOT00000061231	LOC681410	ENSRNOG00000039876	998.981	0	1997.96	Inf	Inf	1.83797e-31	1.50162e-28	hypothetical protein LOC681410 [Source:RGDSymbol;Acc:1595414]	Up Regulation
ENSRNOT00000061233	Ubqln1	ENSRNOG00000019282	9863.85	5670.06	14057.6	2.47928	1.30992	0.000617947	0.0205766	ubiquilin 1 [Source:RGD Symbol;Acc:620745]"	Up Regulation
ENSRNOT00000061249	RGD1311345	ENSRNOG00000019232	1574.88	737.828	2411.94	3.26897	1.70883	0.000353634	0.0129229	similar to CG9752-PA [Source:RGDSymbol;Acc:1311345]	Up Regulation
ENSRNOT00000061664	LOC679894	ENSRNOG00000042340	1200.49	711.073	1689.91	2.37656	1.24888	0.0128313	0.26468	similar to THO complex subunit 2 (Tho2) [Source:RGDSymbol;Acc:1583596]	Up Regulation
ENSRNOT00000063967	Sept7	ENSRNOG00000006545	4190.46	1246.18	7134.74	5.7253	2.51735	2.99372e-09	2.80673e-07	septin 7 [Source:RGD Symbol;Acc:620469]"	Up Regulation
ENSRNOT00000064039	Dnm1	ENSRNOG00000033835	593.324	2.0581	1184.59	575.575	9.16886	2.18224e-20	6.40012e-18	dynamin 1 [Source:RGD Symbol;Acc:71096]"	Up Regulation
ENSRNOT00000064153	Sirt2	ENSRNOG00000020102	650.051	399.271	900.832	2.25619	1.17389	0.0485983	0.705415	sirtuin 2 [Source:RGD Symbol;Acc:621481]"	Up Regulation
ENSRNOT00000064250	Zfp532	ENSRNOG00000017116	536.963	37.0458	1036.88	27.9892	4.8068	1.36397e-10	1.51467e-08	zinc finger protein 532 [Source:RGDSymbol;Acc:1311719]	Up Regulation
ENSRNOT00000064316	Nek3	ENSRNOG00000012757	72.8828	0	145.766	Inf	Inf	0.00037759	0.0135388	NIMA-related kinase 3 [Source:RGDSymbol;Acc:1307419]	Up Regulation
ENSRNOT00000064374	Rnf103	ENSRNOG00000007272	1445.88	467.188	2424.57	5.1897	2.37565	1.92146e-06	0.000113066	ring finger protein 103 [Source:RGDSymbol;Acc:620586]	Up Regulation
ENSRNOT00000064472	Sytl1	ENSRNOG00000008600	63.251	3.08715	123.415	39.977	5.3211	0.00955082	0.210233	synaptotagmin-like 1 [Source:RGDSymbol;Acc:1310715]	Up Regulation
ENSRNOT00000064477	Faf2	ENSRNOG00000017607	124.901	1.02905	248.773	241.751	7.91738	7.7422e-06	0.000403947	Fas associated factor family member 2 [Source:RGDSymbol;Acc:1306577]	Up Regulation
ENSRNOT00000064483	Cobl	ENSRNOG00000004281	185.122	0	370.245	Inf	Inf	5.15424e-09	4.62386e-07	cordon-bleu WH2 repeat protein [Source:RGDSymbol;Acc:1312002]	Up Regulation
ENSRNOT00000064555	Scn5a	ENSRNOG00000015049	430.987	122.457	739.518	6.03901	2.59431	0.00031411	0.011646	sodium voltage-gated channel alpha subunit 5[Source:RGD Symbol;Acc:3637]	Up Regulation
ENSRNOT00000064702	Eef1akmt1	ENSRNOG00000009849	29.639	0	59.278	Inf	Inf	0.0437137	0.661101	EEF1A lysine methyltransferase 1 [Source:RGDSymbol;Acc:1306762]	Up Regulation
ENSRNOT00000064828	Hltf	ENSRNOG00000000082	291.111	142.009	440.212	3.0999	1.63222	0.0437247	0.661101	helicase-like transcription factor [Source:RGDSymbol;Acc:1309031]	Up Regulation
ENSRNOT00000064933	Rasl10a	ENSRNOG00000008951	140.421	0	280.842	Inf	Inf	3.70358e-07	2.48455e-05	RAS-like, family 10, member A [Source:RGDSymbol;Acc:1306100]	Up Regulation
ENSRNOT00000064942	Tbc1d4	ENSRNOG00000009431	76.7699	0	153.54	Inf	Inf	0.000249342	0.00949077	TBC1 domain family, member 4 [Source:RGDSymbol;Acc:1561609]	Up Regulation
ENSRNOT00000065076	Speg	ENSRNOG00000019850	867.707	538.193	1197.22	2.22452	1.1535	0.0343984	0.554545	SPEG complex locus [Source:RGD Symbol;Acc:2124]"	Up Regulation
ENSRNOT00000065328	Mtmr6	ENSRNOG00000012918	2620.13	1737.03	3503.23	2.01679	1.01206	0.0184503	0.347097	myotubularin related protein 6 [Source:RGDSymbol;Acc:1305378]	Up Regulation
ENSRNOT00000065396	Etv1	ENSRNOG00000006867	275.67	23.6681	527.672	22.2946	4.47862	2.38113e-06	0.00013825	ets variant 1 [Source:RGD Symbol;Acc:1312007]"	Up Regulation
ENSRNOT00000065411	Osbp	ENSRNOG00000021057	4908.47	2551.01	7265.93	2.84825	1.51008	0.000182606	0.00710423	oxysterol binding protein [Source:RGDSymbol;Acc:1308069]	Up Regulation
ENSRNOT00000065649	Phf14	ENSRNOG00000005775	1344.02	54.5396	2633.5	48.286	5.59353	1.02738e-20	3.05225e-18	PHD finger protein 14 [Source:RGDSymbol;Acc:1563764]	Up Regulation
ENSRNOT00000065720	Agap1	ENSRNOG00000019476	151.596	0	303.193	Inf	Inf	1.24437e-07	8.84042e-06	ArfGAP with GTPase domain, ankyrin repeat and PHdomain 1 [Source:RGD Symbol;Acc:1309244]	Up Regulation
ENSRNOT00000065802	Napg	ENSRNOG00000018914	294.475	1.02905	587.922	571.325	9.15817	2.9836e-12	3.92257e-10	NSF attachment protein gamma [Source:RGDSymbol;Acc:1310109]	Up Regulation
ENSRNOT00000065865	Arhgef1	ENSRNOG00000020130	171.032	0	342.063	Inf	Inf	1.93414e-08	1.54165e-06	Rho guanine nucleotide exchange factor 1[Source:RGD Symbol;Acc:620951]	Up Regulation
ENSRNOT00000065912	Ankrd6	ENSRNOG00000007110	37.4132	0	74.8264	Inf	Inf	0.0182914	0.344673	ankyrin repeat domain 6 [Source:RGDSymbol;Acc:1583731]	Up Regulation
ENSRNOT00000066101	Sema6d	ENSRNOG00000004812	36.9273	0	73.8546	Inf	Inf	0.0193115	0.359162	semaphorin 6D [Source:RGD Symbol;Acc:1310910]"	Up Regulation
ENSRNOT00000066121	Smim7	ENSRNOG00000042037	3591.35	1490.06	5692.64	3.8204	1.93372	4.69041e-06	0.000257927	small integral membrane protein 7 [Source:RGDSymbol;Acc:1588793]	Up Regulation
ENSRNOT00000066165	Kdm4a	ENSRNOG00000019956	179.866	38.0748	321.656	8.44801	3.07861	0.00362412	0.0938906	lysine demethylase 4A [Source:RGDSymbol;Acc:1306378]	Up Regulation
ENSRNOT00000066371	Tmem14c	ENSRNOG00000015437	2680.93	1721.6	3640.25	2.11446	1.08029	0.0117237	0.247637	transmembrane protein 14C [Source:RGDSymbol;Acc:621692]	Up Regulation
ENSRNOT00000066391	Nop14	ENSRNOG00000012147	59.278	0	118.556	Inf	Inf	0.00163992	0.0474271	NOP14 nucleolar protein [Source:RGDSymbol;Acc:1305605]	Up Regulation
ENSRNOT00000066486	Arhgap29	ENSRNOG00000012563	6146.02	2586	9706.05	3.75331	1.90816	1.9409e-06	0.000113846	Rho GTPase activating protein 29 [Source:RGDSymbol;Acc:1306185]	Up Regulation
ENSRNOT00000066534	Rbfox1	ENSRNOG00000002827	162.488	42.191	282.785	6.7025	2.7447	0.0118924	0.249817	RNA binding fox-1 homolog 1 [Source:RGDSymbol;Acc:1311210]	Up Regulation
ENSRNOT00000066767	Mdm2	ENSRNOG00000006304	3627.25	1575.47	5679.03	3.60465	1.84986	1.09746e-05	0.000559142	MDM2 proto-oncogene [Source:RGDSymbol;Acc:1305332]	Up Regulation
ENSRNOT00000066885	Ubb	ENSRNOG00000042271	270.152	0	540.305	Inf	Inf	2.76382e-12	3.65464e-10	ubiquitin B [Source:RGD Symbol;Acc:621562]"	Up Regulation
ENSRNOT00000067009	Rlim	ENSRNOG00000045695	1194.64	308.715	2080.56	6.73943	2.75263	2.03623e-07	1.41154e-05	ring finger protein, LIM domain interacting[Source:RGD Symbol;Acc:1559832]	Up Regulation
ENSRNOT00000067237	Med8	ENSRNOG00000028477	177.295	67.9172	286.672	4.22091	2.07755	0.041525	0.638391	mediator complex subunit 8 [Source:RGDSymbol;Acc:1305552]	Up Regulation
ENSRNOT00000067349	Epb41	ENSRNOG00000010037	91.3465	0	182.693	Inf	Inf	5.35598e-05	0.00236532	erythrocyte membrane protein band 4.1 [Source:RGDSymbol;Acc:1564762]	Up Regulation
ENSRNOT00000067420	Usp28	ENSRNOG00000007325	312.91	0	625.821	Inf	Inf	8.17207e-14	1.27173e-11	ubiquitin specific peptidase 28 [Source:RGDSymbol;Acc:1311555]	Up Regulation
ENSRNOT00000067483	Txn2	ENSRNOG00000005614	2795.37	1765.85	3824.89	2.16604	1.11506	0.00891751	0.199216	thioredoxin 2 [Source:RGD Symbol;Acc:71040]"	Up Regulation
ENSRNOT00000067771	Mier2	ENSRNOG00000000175	516.199	303.569	728.828	2.40086	1.26355	0.0498631	0.720573	MIER family member 2 [Source:RGDSymbol;Acc:1307278]	Up Regulation
ENSRNOT00000067780	Junb	ENSRNOG00000042838	185.122	0	370.245	Inf	Inf	5.15424e-09	4.62386e-07	JunB proto-oncogene, AP-1 transcription factorsubunit [Source:RGD Symbol;Acc:2944]	Up Regulation
ENSRNOT00000067970	Ergic2	ENSRNOG00000001852	122.045	38.0748	206.015	5.41081	2.43584	0.0483188	0.704425	ERGIC and golgi 2 [Source:RGD Symbol;Acc:1310606]"	Up Regulation
ENSRNOT00000068082	Pdzd8	ENSRNOG00000009460	462.062	243.885	680.24	2.78919	1.47984	0.0280912	0.475306	PDZ domain containing 8 [Source:RGDSymbol;Acc:1308622]	Up Regulation
ENSRNOT00000068150	Aqp4	ENSRNOG00000016043	1981.26	761.496	3201.01	4.20358	2.07162	7.75191e-06	0.000403947	aquaporin 4 [Source:RGD Symbol;Acc:2143]"	Up Regulation
ENSRNOT00000068395	Kif2c	ENSRNOG00000019100	41.7862	0	83.5723	Inf	Inf	0.0112373	0.239129	kinesin family member 2C [Source:RGDSymbol;Acc:620239]	Up Regulation
ENSRNOT00000068416	Tubgcp3	ENSRNOG00000017085	31.5826	0	63.1651	Inf	Inf	0.0351389	0.560165	tubulin, gamma complex associated protein 3[Source:RGD Symbol;Acc:1305726]	Up Regulation
ENSRNOT00000068586	Prr36	ENSRNOG00000028892	151.225	4.1162	298.334	72.478	6.17947	9.67351e-06	0.000498403	proline rich 36 [Source:RGD Symbol;Acc:1566084]"	Up Regulation
ENSRNOT00000068682	Ankrd17	ENSRNOG00000002940	173.35	65.8591	280.842	4.26428	2.0923	0.0423004	0.647701	ankyrin repeat domain 17 [Source:RGDSymbol;Acc:1562348]	Up Regulation
ENSRNOT00000068766	Rgma	ENSRNOG00000012874	64.6801	2.0581	127.302	61.8542	5.9508	0.00517475	0.128114	repulsive guidance molecule BMP co-receptor a[Source:RGD Symbol;Acc:1311983]	Up Regulation
ENSRNOT00000070868	Gatc	ENSRNOG00000045621	112.811	3.08715	222.536	72.0845	6.17162	0.000129926	0.00524196	glutamyl-tRNA amidotransferase subunit C[Source:RGD Symbol;Acc:1309698]	Up Regulation
ENSRNOT00000070972	Slx4ip	ENSRNOG00000007430	218.596	85.4111	351.781	4.11868	2.04218	0.0275636	0.468459	SLX4 interacting protein [Source:RGDSymbol;Acc:1563120]	Up Regulation
ENSRNOT00000071133	Gng2	ENSRNOG00000048980	2135.47	0	4270.93	Inf	Inf	3.33593e-47	9.53909e-44	G protein subunit gamma 2 [Source:RGDSymbol;Acc:69268]	Up Regulation
ENSRNOT00000071199	Kdm4b	ENSRNOG00000049221	1051.17	548.483	1553.86	2.83302	1.50234	0.00401857	0.102257	lysine demethylase 4B [Source:RGDSymbol;Acc:1588576]	Up Regulation
ENSRNOT00000071381	Klhdc8b	ENSRNOG00000047867	1146.24	734.741	1557.75	2.12013	1.08416	0.0320512	0.524379	kelch domain containing 8B [Source:RGDSymbol;Acc:1359445]	Up Regulation
ENSRNOT00000071455	Kbtbd6	ENSRNOG00000047604	29.1531	0	58.3063	Inf	Inf	0.0461686	0.683152	kelch repeat and BTB domain containing 6[Source:RGD Symbol;Acc:1305086]	Up Regulation
ENSRNOT00000071541	Adra2a	ENSRNOG00000047545	60.7357	0	121.471	Inf	Inf	0.00139948	0.0410441	adrenoceptor alpha 2A [Source:RGD Symbol;Acc:2056]"	Up Regulation
ENSRNOT00000071645	Gps1	ENSRNOG00000046698	1211.85	403.387	2020.31	5.00837	2.32434	7.36246e-06	0.000387704	G protein pathway suppressor 1 [Source:RGDSymbol;Acc:621532]	Up Regulation
ENSRNOT00000071795	AABR07035375.1	ENSRNOG00000046761	256.576	1.02905	512.123	497.667	8.95904	6.50286e-11	7.55124e-09	zinc finger protein 655-like [Source:NCBIgene;Acc:103690102]	Up Regulation
ENSRNOT00000071919	Setdb2	ENSRNOG00000021680	52.9615	0	105.923	Inf	Inf	0.00327069	0.0858032	SET domain, bifurcated 2 [Source:RGDSymbol;Acc:2319564]	Up Regulation
ENSRNOT00000071930	Sinhcaf	ENSRNOG00000049943	34.9838	0	69.9675	Inf	Inf	0.0239995	0.422968	SIN3-HDAC complex associated factor [Source:RGDSymbol;Acc:1595037]	Up Regulation
ENSRNOT00000072368	Prr14l	ENSRNOG00000048891	3314.38	2205.25	4423.5	2.00589	1.00425	0.0157536	0.309294	proline rich 14-like [Source:RGDSymbol;Acc:1305469]	Up Regulation
ENSRNOT00000072369	Foxc2	ENSRNOG00000047446	277.441	0	554.881	Inf	Inf	1.49867e-12	2.04069e-10	forkhead box C2 [Source:RGD Symbol;Acc:621703]"	Up Regulation
ENSRNOT00000072396	LOC108348114	ENSRNOG00000047573	30.6108	0	61.2216	Inf	Inf	0.0391909	0.611132	tetratricopeptide repeat protein 39A [Source:RGDSymbol;Acc:11387498]	Up Regulation
ENSRNOT00000072675	Intu	ENSRNOG00000010556	130.104	13.3776	246.83	18.4509	4.20562	0.00134745	0.039671	inturned planar cell polarity protein [Source:NCBIgene;Acc:361938]	Up Regulation
ENSRNOT00000072687	AABR07030823.1	ENSRNOG00000046001	34.4979	0	68.9957	Inf	Inf	0.0253412	0.439503	-	Up Regulation
ENSRNOT00000073025	Rfx2	ENSRNOG00000045846	34.9838	0	69.9675	Inf	Inf	0.0239995	0.422968	regulatory factor X2 [Source:RGDSymbol;Acc:1588579]	Up Regulation
ENSRNOT00000073237	Avil	ENSRNOG00000050419	415.265	81.2949	749.236	9.21627	3.20418	2.002e-05	0.000962136	advillin [Source:RGD Symbol;Acc:620301]"	Up Regulation
ENSRNOT00000074141	Dusp14l1	ENSRNOG00000046368	29.1531	0	58.3063	Inf	Inf	0.0461686	0.683152	dual specificity phosphatase 14-like 1 [Source:RGDSymbol;Acc:1590821]	Up Regulation
ENSRNOT00000074392	AABR07053516.1	ENSRNOG00000050552	668.598	349.877	987.319	2.82191	1.49667	0.0118545	0.24948	-	Up Regulation
ENSRNOT00000074395	Gpc1	ENSRNOG00000049437	8744.36	4971.34	12517.4	2.51791	1.33223	0.000544236	0.0185128	glypican 1 [Source:RGD Symbol;Acc:61853]"	Up Regulation
ENSRNOT00000074617	LOC100365839	ENSRNOG00000048109	595.696	0	1191.39	Inf	Inf	2.13399e-22	7.28613e-20	40S ribosomal protein S3a-like [Source:RGDSymbol;Acc:2318248]	Up Regulation
ENSRNOT00000074985	Plaur	ENSRNOG00000037931	269.929	96.7306	443.128	4.58105	2.19568	0.00993477	0.216239	plasminogen activator, urokinase receptor[Source:RGD Symbol;Acc:620597]	Up Regulation
ENSRNOT00000075270	Khdrbs1	ENSRNOG00000046794	5211.22	3233.27	7189.16	2.22349	1.15283	0.00376026	0.0965429	KH RNA binding domain containing, signaltransduction associated 1 [Source:RGD Symbol;Acc:621459]	Up Regulation
ENSRNOT00000075326	Gng11	ENSRNOG00000047914	86.0017	0	172.003	Inf	Inf	9.38248e-05	0.00389535	G protein subunit gamma 11 [Source:RGDSymbol;Acc:621515]	Up Regulation
ENSRNOT00000075327	Dhx34	ENSRNOG00000047575	217.081	83.353	350.809	4.20872	2.07338	0.0258998	0.447157	DExH-box helicase 34 [Source:RGDSymbol;Acc:1584452]	Up Regulation
ENSRNOT00000075589	Cyp4f6	ENSRNOG00000043233	53.9333	0	107.867	Inf	Inf	0.00294011	0.0780819	cytochrome P450, family 4, subfamily f, polypeptide6 [Source:RGD Symbol;Acc:708365]	Up Regulation
ENSRNOT00000075795	Mycbpap	ENSRNOG00000042912	89.8888	0	179.778	Inf	Inf	6.23847e-05	0.0027235	Mycbp associated protein [Source:RGDSymbol;Acc:1359123]	Up Regulation
ENSRNOT00000075837	Rhpn1	ENSRNOG00000007597	40.3285	0	80.657	Inf	Inf	0.0132154	0.270166	rhophilin, Rho GTPase binding protein 1 [Source:RGDSymbol;Acc:1305688]	Up Regulation
ENSRNOT00000075895	Kdm5a	ENSRNOG00000010591	4456.7	2851.49	6061.91	2.12587	1.08805	0.00695146	0.161607	lysine demethylase 5A [Source:RGDSymbol;Acc:1305429]	Up Regulation
ENSRNOT00000076055	Dnal1	ENSRNOG00000042333	63.1651	0	126.33	Inf	Inf	0.00107518	0.0332376	dynein, axonemal, light chain 1 [Source:RGDSymbol;Acc:1591349]	Up Regulation
ENSRNOT00000076134	Arl5a	ENSRNOG00000006839	58.8208	1.02905	116.613	113.321	6.82427	0.00473034	0.118006	ADP-ribosylation factor like GTPase 5A [Source:RGDSymbol;Acc:621327]	Up Regulation
ENSRNOT00000076147	LOC108349594	ENSRNOG00000051039	407.749	90.5563	724.941	8.00542	3.00098	6.15319e-05	0.0026914	uncharacterized LOC108349594 [Source:RGDSymbol;Acc:11468822]	Up Regulation
ENSRNOT00000076181	Msn	ENSRNOG00000030118	59965	39068.9	80861.1	2.06971	1.04943	0.00396073	0.101122	moesin [Source:RGD Symbol;Acc:621260]"	Up Regulation
ENSRNOT00000076245	LOC100360449	ENSRNOG00000026716	1638.32	957.016	2319.62	2.4238	1.27727	0.00643968	0.15187	ribosomal protein L9-like [Source:RGDSymbol;Acc:2322107]	Up Regulation
ENSRNOT00000076300	Chd2	ENSRNOG00000012716	9995.76	4316.86	15674.7	3.63103	1.86038	1.67214e-06	0.000100663	chromodomain helicase DNA binding protein 2[Source:RGD Symbol;Acc:1310056]	Up Regulation
ENSRNOT00000076323	Trrap	ENSRNOG00000025244	3372.69	215.071	6530.3	30.3634	4.92426	6.96277e-24	2.84429e-21	transformation/transcription domain-associatedprotein [Source:RGD Symbol;Acc:1305446]	Up Regulation
ENSRNOT00000076420	Tug1	ENSRNOG00000051135	448.988	18.5229	879.453	47.4793	5.56923	3.05805e-11	3.70138e-09	taurine up-regulated 1 [Source:RGDSymbol;Acc:9685395]	Up Regulation
ENSRNOT00000076522	Cd164	ENSRNOG00000000304	568.638	162.59	974.686	5.99476	2.5837	7.49519e-05	0.00319888	CD164 molecule [Source:RGD Symbol;Acc:70942]"	Up Regulation
ENSRNOT00000076607	Slc19a2	ENSRNOG00000002839	46.645	0	93.29	Inf	Inf	0.00655773	0.153861	solute carrier family 19 member 2 [Source:RGDSymbol;Acc:1308611]	Up Regulation
ENSRNOT00000076618	Slfn13	ENSRNOG00000021412	57.849	1.02905	114.669	111.432	6.80002	0.00520698	0.128773	schlafen family member 13 [Source:RGDSymbol;Acc:1359139]	Up Regulation
ENSRNOT00000076786	Ak6	ENSRNOG00000039848	1987.21	346.789	3627.62	10.4606	3.38689	4.74346e-12	6.13739e-10	adenylate kinase 6 [Source:RGD Symbol;Acc:7387335]"	Up Regulation
ENSRNOT00000076820	Aoc3	ENSRNOG00000051307	128.59	28.8134	228.366	7.9257	2.98654	0.0154621	0.305552	amine oxidase, copper containing 3 [Source:RGDSymbol;Acc:62058]	Up Regulation
ENSRNOT00000076888	AABR07021544.1	ENSRNOG00000049537	1540.11	937.464	2142.76	2.28569	1.19263	0.0118418	0.249441	-	Up Regulation
ENSRNOT00000076987	RGD1308428	ENSRNOG00000021129	2098.54	0	4197.08	Inf	Inf	7.97424e-47	1.82419e-43	similar to RIKEN cDNA 4931406P16 [Source:RGDSymbol;Acc:1308428]	Up Regulation
ENSRNOT00000076995	Sept4	ENSRNOG00000007367	577.848	284.018	871.679	3.0691	1.61782	0.00974497	0.213409	septin 4 [Source:RGD Symbol;Acc:1308781]"	Up Regulation
ENSRNOT00000077014	Kcnh1	ENSRNOG00000003841	75.3123	0	150.625	Inf	Inf	0.000291257	0.0108869	potassium voltage-gated channel subfamily H member1 [Source:RGD Symbol;Acc:68398]	Up Regulation
ENSRNOT00000077041	Tdg	ENSRNOG00000027124	1473.6	887.04	2060.15	2.3225	1.21568	0.0110793	0.236649	thymine-DNA glycosylase [Source:RGDSymbol;Acc:620959]	Up Regulation
ENSRNOT00000077087	Spry3	ENSRNOG00000060153	80.1998	1.02905	159.37	154.872	7.27493	0.000576436	0.0193068	sprouty RTK signaling antagonist 3 [Source:RGDSymbol;Acc:1562172]	Up Regulation
ENSRNOT00000077111	Pou3f3	ENSRNOG00000038909	425.15	0	850.3	Inf	Inf	1.64227e-17	3.75685e-15	POU class 3 homeobox 3 [Source:RGDSymbol;Acc:619768]	Up Regulation
ENSRNOT00000077163	Spg21	ENSRNOG00000015019	2387.44	1511.67	3263.21	2.15867	1.11014	0.0109824	0.235234	SPG21, maspardin [Source:RGD Symbol;Acc:1359141]"	Up Regulation
ENSRNOT00000077261	Slfn13	ENSRNOG00000021412	466.936	0	933.872	Inf	Inf	8.78252e-19	2.28306e-16	schlafen family member 13 [Source:RGDSymbol;Acc:1359139]	Up Regulation
ENSRNOT00000077568	Nkiras2	ENSRNOG00000018095	817.207	85.4111	1549	18.1359	4.18077	3.33005e-11	3.98839e-09	NFKB inhibitor interacting Ras-like 2 [Source:RGDSymbol;Acc:1307363]	Up Regulation
ENSRNOT00000077698	Gon4l	ENSRNOG00000020297	1560.14	784.135	2336.14	2.97925	1.57495	0.000968488	0.0303495	gon-4 like [Source:RGD Symbol;Acc:1564691]"	Up Regulation
ENSRNOT00000077707	Acat2	ENSRNOG00000019189	633.109	0	1266.22	Inf	Inf	2.27083e-23	8.55264e-21	acetyl-CoA acetyltransferase 2 [Source:RGDSymbol;Acc:1359366]	Up Regulation
ENSRNOT00000077828	LOC103689943	ENSRNOG00000002314	247.316	0	494.631	Inf	Inf	1.94373e-11	2.39058e-09	meiosis arrest female protein 1-like [Source:RGDSymbol;Acc:9219913]	Up Regulation
ENSRNOT00000077967	AABR07035437.1	ENSRNOG00000001103	624.089	217.129	1031.05	4.74855	2.24749	0.00031503	0.0116481	sidekick cell adhesion molecule 1 [Source:NCBIgene;Acc:304297]	Up Regulation
ENSRNOT00000078034	Ahctf1	ENSRNOG00000023541	63.1651	0	126.33	Inf	Inf	0.00107518	0.0332376	AT hook containing transcription factor 1[Source:RGD Symbol;Acc:1561291]	Up Regulation
ENSRNOT00000078067	Pigy	ENSRNOG00000052134	342.501	155.386	529.615	3.40838	1.76908	0.0201376	0.372708	phosphatidylinositol glycan anchor biosynthesis,class Y [Source:RGD Symbol;Acc:2318067]	Up Regulation
ENSRNOT00000078103	Gpr180	ENSRNOG00000009766	1143.01	705.928	1580.1	2.23833	1.16242	0.0218425	0.397194	G protein-coupled receptor 180 [Source:RGDSymbol;Acc:1359193]	Up Regulation
ENSRNOT00000078128	Rab11fip1	ENSRNOG00000058940	1061.21	559.803	1562.61	2.79136	1.48097	0.00444906	0.111597	RAB11 family interacting protein 1 [Source:RGDSymbol;Acc:1562965]	Up Regulation
ENSRNOT00000078150	LOC103694905	ENSRNOG00000018827	36.4414	0	72.8828	Inf	Inf	0.020389	0.376143	5-hydroxytryptamine receptor 7 [Source:RGDSymbol;Acc:9265298]	Up Regulation
ENSRNOT00000078210	Iqsec2	ENSRNOG00000058975	44.7015	0	89.4029	Inf	Inf	0.00813134	0.184903	IQ motif and Sec7 domain 2 [Source:RGDSymbol;Acc:1596452]	Up Regulation
ENSRNOT00000078244	Plekha1	ENSRNOG00000020497	235.801	57.6267	413.974	7.18372	2.84473	0.00216874	0.0605025	pleckstrin homology domain containing A1[Source:RGD Symbol;Acc:1564153]	Up Regulation
ENSRNOT00000078351	S100a3	ENSRNOG00000012008	37.4132	0	74.8264	Inf	Inf	0.0182914	0.344673	S100 calcium binding protein A3 [Source:RGDSymbol;Acc:620260]	Up Regulation
ENSRNOT00000078372	Cep295	ENSRNOG00000010999	175.751	64.8301	286.672	4.42191	2.14467	0.0365823	0.578739	centrosomal protein 295 [Source:RGDSymbol;Acc:1311723]	Up Regulation
ENSRNOT00000078376	Ngf	ENSRNOG00000016571	286.423	130.689	442.156	3.38326	1.75841	0.0315822	0.520503	nerve growth factor [Source:RGDSymbol;Acc:1598328]	Up Regulation
ENSRNOT00000078503	Mypop	ENSRNOG00000014132	211.36	0	422.72	Inf	Inf	4.65763e-10	4.91005e-08	Myb-related transcription factor, partner ofprofilin [Source:RGD Symbol;Acc:1565160]	Up Regulation
ENSRNOT00000078530	Clip1	ENSRNOG00000001247	59.9644	7.20334	112.725	15.649	3.968	0.0398221	0.618866	CAP-GLY domain containing linker protein 1[Source:RGD Symbol;Acc:67404]	Up Regulation
ENSRNOT00000078661	Zbtb46	ENSRNOG00000014592	92.8041	0	185.608	Inf	Inf	4.59963e-05	0.0020551	zinc finger and BTB domain containing 46[Source:RGD Symbol;Acc:1307408]	Up Regulation
ENSRNOT00000078757	Flot2	ENSRNOG00000009681	29.639	0	59.278	Inf	Inf	0.0437137	0.661101	flotillin 2 [Source:RGD Symbol;Acc:70993]"	Up Regulation
ENSRNOT00000078825	Syt17	ENSRNOG00000017136	122.644	7.20334	238.084	33.0519	5.04666	0.000399575	0.0142157	synaptotagmin 17 [Source:RGD Symbol;Acc:708576]"	Up Regulation
ENSRNOT00000078891	Syncrip	ENSRNOG00000000204	371.426	164.648	578.204	3.51176	1.81219	0.0141517	0.283728	synaptotagmin binding, cytoplasmic RNA interactingprotein [Source:RGD Symbol;Acc:1305683]	Up Regulation
ENSRNOT00000078941	LOC102551095	ENSRNOG00000061118	342.014	137.893	546.135	3.96059	1.98571	0.00966756	0.212037	uncharacterized LOC102551095 [Source:RGDSymbol;Acc:7611669]	Up Regulation
ENSRNOT00000079106	Dnajb1	ENSRNOG00000021824	3393.93	1921.23	4866.63	2.53307	1.34089	0.00133063	0.039467	DnaJ heat shock protein family (Hsp40) member B1[Source:RGD Symbol;Acc:1304725]	Up Regulation
ENSRNOT00000079144	AABR07036019.1	ENSRNOG00000051442	99.3211	7.20334	191.439	26.5764	4.73207	0.0022829	0.0630719	zinc finger protein 11 [Source:NCBIgene;Acc:100363065]	Up Regulation
ENSRNOT00000079261	Pla2r1	ENSRNOG00000008129	38.385	0	76.7699	Inf	Inf	0.0164113	0.317965	phospholipase A2 receptor 1 [Source:RGDSymbol;Acc:1309777]	Up Regulation
ENSRNOT00000079415	Tmem150a	ENSRNOG00000061100	1622.46	998.177	2246.73	2.25084	1.17046	0.0124906	0.260134	transmembrane protein 150A [Source:RGDSymbol;Acc:619998]	Up Regulation
ENSRNOT00000079520	Tmem18	ENSRNOG00000005144	1534.61	233.594	2835.63	12.1391	3.60159	4.74872e-12	6.13739e-10	transmembrane protein 18 [Source:RGDSymbol;Acc:1359389]	Up Regulation
ENSRNOT00000079643	RGD1305713	ENSRNOG00000052273	449.712	184.2	715.224	3.88287	1.95712	0.00461899	0.115354	similar to RIKEN cDNA 3110040N11 [Source:RGDSymbol;Acc:1305713]	Up Regulation
ENSRNOT00000079678	Csad	ENSRNOG00000011573	43.787	2.0581	85.5159	41.5509	5.37681	0.0346362	0.556808	cysteine sulfinic acid decarboxylase [Source:RGDSymbol;Acc:621030]	Up Regulation
ENSRNOT00000079682	Zfp521	ENSRNOG00000016874	38.8708	0	77.7417	Inf	Inf	0.0155457	0.306044	zinc finger protein 521 [Source:RGDSymbol;Acc:1307345]	Up Regulation
ENSRNOT00000079707	Nucks1	ENSRNOG00000047287	115.441	10.2905	220.592	21.4365	4.422	0.00170956	0.0491068	nuclear casein kinase and cyclin-dependent kinasesubstrate 1 [Source:RGD Symbol;Acc:620993]	Up Regulation
ENSRNOT00000079732	Zmym6	ENSRNOG00000013865	101.064	0	202.128	Inf	Inf	1.95152e-05	0.000943826	zinc finger MYM-type containing 6 [Source:RGDSymbol;Acc:1561833]	Up Regulation
ENSRNOT00000079776	Tuft1	ENSRNOG00000020923	796.276	433.23	1159.32	2.676	1.42008	0.0116044	0.245344	tuftelin 1 [Source:RGD Symbol;Acc:1310373]"	Up Regulation
ENSRNOT00000079784	Jak3	ENSRNOG00000018669	197.27	0	394.539	Inf	Inf	1.67799e-09	1.64041e-07	Janus kinase 3 [Source:RGD Symbol;Acc:2940]"	Up Regulation
ENSRNOT00000079795	Abcg3l1	ENSRNOG00000030216	66.5663	0	133.133	Inf	Inf	0.000744365	0.0240171	ATP-binding cassette, subfamily G (WHITE), member3-like 1 [Source:RGD Symbol;Acc:1303294]	Up Regulation
ENSRNOT00000079797	Cadm1	ENSRNOG00000018778	176.862	0	353.725	Inf	Inf	1.11597e-08	9.35127e-07	cell adhesion molecule 1 [Source:RGDSymbol;Acc:1310999]	Up Regulation
ENSRNOT00000079836	Eif2ak1	ENSRNOG00000001050	269.238	2.0581	536.418	260.638	8.0259	9.93034e-11	1.11905e-08	eukaryotic translation initiation factor 2 alphakinase 1 [Source:RGD Symbol;Acc:70883]	Up Regulation
ENSRNOT00000079861	Arpc5	ENSRNOG00000028062	348.696	28.8134	668.579	23.2038	4.53629	1.59214e-07	1.11381e-05	actin related protein 2/3 complex, subunit 5[Source:RGD Symbol;Acc:1311791]	Up Regulation
ENSRNOT00000079996	Susd2	ENSRNOG00000033389	175.405	0	350.809	Inf	Inf	1.27998e-08	1.06476e-06	sushi domain containing 2 [Source:RGDSymbol;Acc:1308595]	Up Regulation
ENSRNOT00000080048	Rnf11l1	ENSRNOG00000057589	1359.8	639.039	2080.56	3.25576	1.703	0.000561255	0.0189099	ring finger protein 11-like 1 [Source:RGDSymbol;Acc:2321596]	Up Regulation
ENSRNOT00000080124	Smarca2	ENSRNOG00000011931	240.691	111.137	370.245	3.33142	1.73614	0.0484002	0.704425	SWI/SNF related, matrix associated, actin dependentregulator of chromatin, subfamily a, member 2 [Source:RGDSymbol;Acc:1302988]	Up Regulation
ENSRNOT00000080142	Ctsh	ENSRNOG00000014064	653.816	255.204	1052.43	4.12387	2.044	0.000802543	0.0256053	cathepsin H [Source:RGD Symbol;Acc:2447]"	Up Regulation
ENSRNOT00000080236	Kri1	ENSRNOG00000057447	131.675	0	263.35	Inf	Inf	8.78872e-07	5.58474e-05	KRI1 homolog [Source:RGD Symbol;Acc:1588903]"	Up Regulation
ENSRNOT00000080654	Zfp467	ENSRNOG00000007707	233.569	12.3486	454.789	36.8292	5.20278	1.08857e-06	6.78533e-05	zinc finger protein 467 [Source:RGDSymbol;Acc:1561603]	Up Regulation
ENSRNOT00000080758	Arhgap24	ENSRNOG00000056944	40.843	1.02905	80.657	78.3801	6.29242	0.0279015	0.472804	Rho GTPase activating protein 24 [Source:RGDSymbol;Acc:1306669]	Up Regulation
ENSRNOT00000080787	Ubap2	ENSRNOG00000052087	438.297	1.02905	875.566	850.849	9.73276	6.86042e-17	1.48056e-14	ubiquitin-associated protein 2 [Source:RGDSymbol;Acc:1311717]	Up Regulation
ENSRNOT00000080824	Slc25a3	ENSRNOG00000008289	2137.62	1264.7	3010.55	2.38044	1.25123	0.00501555	0.124442	solute carrier family 25 member 3 [Source:RGDSymbol;Acc:70986]	Up Regulation
ENSRNOT00000081007	Arhgef12	ENSRNOG00000008924	189.384	48.3653	330.402	6.83139	2.77218	0.00649718	0.152911	Rho guanine nucleotide exchange factor 12[Source:RGD Symbol;Acc:1305111]	Up Regulation
ENSRNOT00000081015	Cchcr1	ENSRNOG00000050233	103.98	0	207.959	Inf	Inf	1.44506e-05	0.000722884	coiled-coil alpha-helical rod protein 1 [Source:RGDSymbol;Acc:1302992]	Up Regulation
ENSRNOT00000081072	Bnip2	ENSRNOG00000056024	1144.44	739.886	1549	2.09357	1.06596	0.0350514	0.560165	BCL2 interacting protein 2 [Source:RGDSymbol;Acc:1308944]	Up Regulation
ENSRNOT00000081109	AABR07035437.1	ENSRNOG00000001103	311.453	0	622.905	Inf	Inf	9.18944e-14	1.40145e-11	sidekick cell adhesion molecule 1 [Source:NCBIgene;Acc:304297]	Up Regulation
ENSRNOT00000081123	Selenom	ENSRNOG00000061231	2496.08	1469.48	3522.67	2.39722	1.26136	0.00373351	0.0962884	selenoprotein M [Source:RGD Symbol;Acc:1565037]"	Up Regulation
ENSRNOT00000081178	Ssbp1	ENSRNOG00000012100	193.013	39.1039	346.922	8.87182	3.14923	0.00220172	0.0612733	single stranded DNA binding protein 1 [Source:RGDSymbol;Acc:3760]	Up Regulation
ENSRNOT00000081224	RGD1561277	ENSRNOG00000051868	367.823	139.951	595.696	4.25647	2.08966	0.00525921	0.129644	RGD1561277 [Source:RGD Symbol;Acc:1561277]"	Up Regulation
ENSRNOT00000081294	AABR07002768.1	ENSRNOG00000055096	207.959	0	415.918	Inf	Inf	6.33398e-10	6.43983e-08	-	Up Regulation
ENSRNOT00000081441	Hdgfl2	ENSRNOG00000049142	571.007	108.05	1033.96	9.5693	3.25841	1.26675e-06	7.81081e-05	HDGF like 2 [Source:RGD Symbol;Acc:621013]"	Up Regulation
ENSRNOT00000081625	Rps6ka6	ENSRNOG00000002592	70.4534	0	140.907	Inf	Inf	0.000489907	0.0170062	ribosomal protein S6 kinase A6 [Source:RGDSymbol;Acc:1560817]	Up Regulation
ENSRNOT00000081980	Myadm	ENSRNOG00000053450	27021.7	15038.5	39004.9	2.59367	1.37499	0.000209566	0.00809802	myeloid-associated differentiation marker[Source:RGD Symbol;Acc:727835]	Up Regulation
ENSRNOT00000082071	Fez2	ENSRNOG00000004577	2577.77	1594	3561.54	2.23435	1.15985	0.00723616	0.167008	fasciculation and elongation protein zeta 2[Source:RGD Symbol;Acc:619709]	Up Regulation
ENSRNOT00000082149	Smug1	ENSRNOG00000036842	246.83	0	493.66	Inf	Inf	2.02722e-11	2.47993e-09	single-strand-selective monofunctional uracil-DNAglycosylase 1 [Source:RGD Symbol;Acc:631403]	Up Regulation
ENSRNOT00000082161	Cacna2d1	ENSRNOG00000033531	153.254	7.20334	299.305	41.5509	5.37681	4.0081e-05	0.00180847	calcium voltage-gated channel auxiliary subunitalpha2delta 1 [Source:RGD Symbol;Acc:2247]	Up Regulation
ENSRNOT00000082198	Ppp2r3c	ENSRNOG00000023591	232.253	0	464.507	Inf	Inf	7.23717e-11	8.31948e-09	protein phosphatase 2, regulatory subunit B'',gamma [Source:RGD Symbol;Acc:1309207]	Up Regulation
ENSRNOT00000082284	Rnh1	ENSRNOG00000016416	2615	1465.37	3764.64	2.56908	1.36125	0.00166812	0.0480604	ribonuclease/angiogenin inhibitor 1 [Source:RGDSymbol;Acc:621398]	Up Regulation
ENSRNOT00000082286	Brms1l	ENSRNOG00000051077	295.281	99.8177	490.744	4.9164	2.2976	0.0052942	0.130086	BRMS1 like transcriptional repressor [Source:RGDSymbol;Acc:1306006]	Up Regulation
ENSRNOT00000082359	Abcb1a	ENSRNOG00000008012	35.4696	0	70.9393	Inf	Inf	0.0227294	0.408897	ATP binding cassette subfamily B member 1A[Source:RGD Symbol;Acc:619951]	Up Regulation
ENSRNOT00000082474	AABR07054614.1	ENSRNOG00000008245	106.895	0	213.79	Inf	Inf	1.07122e-05	0.000548217	-	Up Regulation
ENSRNOT00000082607	Smarcc1	ENSRNOG00000020804	1294.88	0	2589.77	Inf	Inf	1.32654e-36	1.51729e-33	SWI/SNF related, matrix associated, actin dependentregulator of chromatin, subfamily c, member 1 [Source:RGDSymbol;Acc:1304850]	Up Regulation
ENSRNOT00000082653	Cpeb2	ENSRNOG00000005043	215.733	0	431.466	Inf	Inf	3.1426e-10	3.37512e-08	cytoplasmic polyadenylation element binding protein2 [Source:RGD Symbol;Acc:1307485]	Up Regulation
ENSRNOT00000082685	Rhot1	ENSRNOG00000004093	359.763	129.66	589.865	4.54932	2.18565	0.00393539	0.1007	ras homolog family member T1 [Source:RGDSymbol;Acc:1307023]	Up Regulation
ENSRNOT00000082687	Arcn1	ENSRNOG00000061108	20316.7	11886.5	28746.9	2.41844	1.27408	0.000622151	0.0206865	archain 1 [Source:RGD Symbol;Acc:1359110]"	Up Regulation
ENSRNOT00000082794	Pomt1	ENSRNOG00000010477	107.468	20.581	194.354	9.44339	3.2393	0.0175942	0.335124	protein-O-mannosyltransferase 1 [Source:RGDSymbol;Acc:620078]	Up Regulation
ENSRNOT00000082850	Slc7a1	ENSRNOG00000000924	178.806	0	357.612	Inf	Inf	9.29853e-09	7.96679e-07	solute carrier family 7 member 1 [Source:RGDSymbol;Acc:3716]	Up Regulation
ENSRNOT00000082874	AABR07006727.1	ENSRNOG00000052057	34.012	0	68.024	Inf	Inf	0.0267585	0.458179	-	Up Regulation
ENSRNOT00000082945	Eya3	ENSRNOG00000010396	755.4	343.702	1167.1	3.39566	1.76369	0.0022548	0.062371	EYA transcriptional coactivator and phosphatase 3[Source:RGD Symbol;Acc:1309932]	Up Regulation
ENSRNOT00000082970	Stag2	ENSRNOG00000029885	462.114	140.98	783.247	5.55575	2.47398	0.000395019	0.0140974	stromal antigen 2 [Source:RGD Symbol;Acc:1562042]"	Up Regulation
ENSRNOT00000082974	Cacnb1	ENSRNOG00000004518	103.237	8.23239	198.241	24.0806	4.5898	0.00232052	0.064034	calcium voltage-gated channel auxiliary subunitbeta 1 [Source:RGD Symbol;Acc:68382]	Up Regulation
ENSRNOT00000083277	Nova1	ENSRNOG00000031440	366.761	49.3943	684.127	13.8503	3.79185	3.07001e-06	0.000174267	NOVA alternative splicing regulator 1 [Source:RGDSymbol;Acc:621345]	Up Regulation
ENSRNOT00000083338	AABR07030086.2	ENSRNOG00000056575	58.5067	7.20334	109.81	15.2443	3.9302	0.0441059	0.66423	-	Up Regulation
ENSRNOT00000083353	Ddah2	ENSRNOG00000000842	895.326	186.258	1604.39	8.61383	3.10666	8.83092e-08	6.37275e-06	dimethylarginine dimethylaminohydrolase 2[Source:RGD Symbol;Acc:1302955]	Up Regulation
ENSRNOT00000083363	Nedd4l	ENSRNOG00000017610	664.908	287.105	1042.71	3.63181	1.86069	0.00201705	0.0569654	neural precursor cell expressed, developmentallydown-regulated 4-like, E3 ubiquitin protein ligase[Source:RGD Symbol;Acc:735047]	Up Regulation
ENSRNOT00000083425	Scaf8	ENSRNOG00000016919	166.602	15.4357	317.769	20.5866	4.36363	0.000211896	0.00817425	SR-related CTD-associated factor 8 [Source:RGDSymbol;Acc:708362]	Up Regulation
ENSRNOT00000083464	Ewsr1	ENSRNOG00000009437	265.379	3.08715	527.672	170.925	7.41722	4.31311e-10	4.58914e-08	EWS RNA-binding protein 1 [Source:RGDSymbol;Acc:1307258]	Up Regulation
ENSRNOT00000083476	Epb41l1	ENSRNOG00000057817	125.358	0	250.717	Inf	Inf	1.6502e-06	9.96039e-05	erythrocyte membrane protein band 4.1-like 1[Source:RGD Symbol;Acc:71087]	Up Regulation
ENSRNOT00000083481	Asns	ENSRNOG00000007546	83.1151	1.02905	165.201	160.538	7.32677	0.000433318	0.0153208	asparagine synthetase (glutamine-hydrolyzing)[Source:RGD Symbol;Acc:2162]	Up Regulation
ENSRNOT00000083613	Morc4	ENSRNOG00000060846	72.0543	5.14524	138.963	27.0081	4.75532	0.00964941	0.211843	MORC family CW-type zinc finger 4 [Source:RGDSymbol;Acc:1559905]	Up Regulation
ENSRNOT00000083851	Adarb1	ENSRNOG00000001227	668.339	323.121	1013.56	3.13677	1.64928	0.00577585	0.139082	adenosine deaminase, RNA-specific, B1 [Source:RGDSymbol;Acc:2033]	Up Regulation
ENSRNOT00000083876	Cebpb	ENSRNOG00000057347	381.083	110.108	652.058	5.92198	2.56608	0.000656683	0.0215837	CCAAT/enhancer binding protein beta [Source:RGDSymbol;Acc:2327]	Up Regulation
ENSRNOT00000084107	Zc4h2	ENSRNOG00000056735	566.101	280.93	851.271	3.03019	1.59941	0.0111115	0.237068	zinc finger C4H2-type containing [Source:RGDSymbol;Acc:1561708]	Up Regulation
ENSRNOT00000084136	LOC103689920	ENSRNOG00000056265	527.189	52.4815	1001.9	19.0905	4.25478	5.43649e-09	4.85802e-07	uncharacterized LOC103689920 [Source:RGDSymbol;Acc:9221572]	Up Regulation
ENSRNOT00000084163	Mios	ENSRNOG00000007924	344.988	174.938	515.039	2.94412	1.55783	0.0388714	0.608223	meiosis regulator for oocyte development[Source:RGD Symbol;Acc:1308432]	Up Regulation
ENSRNOT00000084207	Arntl2	ENSRNOG00000001830	32.5543	0	65.1087	Inf	Inf	0.0315085	0.519674	aryl hydrocarbon receptor nuclear translocator-like2 [Source:RGD Symbol;Acc:620230]	Up Regulation
ENSRNOT00000084238	Gmps	ENSRNOG00000051151	929.733	601.994	1257.47	2.08885	1.06271	0.0465306	0.686289	guanine monophosphate synthase [Source:RGDSymbol;Acc:1310063]	Up Regulation
ENSRNOT00000084302	St7l	ENSRNOG00000014002	43.2438	0	86.4876	Inf	Inf	0.00955773	0.210233	suppression of tumorigenicity 7-like [Source:RGDSymbol;Acc:1359336]	Up Regulation
ENSRNOT00000084336	Nr2f2	ENSRNOG00000010308	941.988	483.653	1400.32	2.8953	1.53371	0.00437292	0.110171	nuclear receptor subfamily 2, group F, member 2[Source:RGD Symbol;Acc:69305]	Up Regulation
ENSRNOT00000084350	Sec24c	ENSRNOG00000009042	487.445	282.988	691.901	2.44498	1.28982	0.0499134	0.720791	SEC24 homolog C, COPII coat complex component[Source:RGD Symbol;Acc:1597739]	Up Regulation
ENSRNOT00000084454	Arid1b	ENSRNOG00000017030	82.6005	0	165.201	Inf	Inf	0.000134315	0.00539896	AT-rich interaction domain 1B [Source:RGDSymbol;Acc:708504]	Up Regulation
ENSRNOT00000084487	Plekhg5	ENSRNOG00000022694	773.153	422.939	1123.37	2.6561	1.40931	0.0130008	0.267452	pleckstrin homology and RhoGEF domain containing G5[Source:RGD Symbol;Acc:1303132]	Up Regulation
ENSRNOT00000084506	Clasp1	ENSRNOG00000002376	223.483	68.9463	378.019	5.4828	2.45491	0.00851651	0.191755	cytoplasmic linker associated protein 1 [Source:RGDSymbol;Acc:1310970]	Up Regulation
ENSRNOT00000084527	Postn	ENSRNOG00000012660	53228	23979.9	82476.2	3.43938	1.78215	1.61921e-06	9.79924e-05	periostin [Source:RGD Symbol;Acc:1305285]"	Up Regulation
ENSRNOT00000085034	AABR07043748.2	ENSRNOG00000055745	34.9838	0	69.9675	Inf	Inf	0.0239995	0.422968	-	Up Regulation
ENSRNOT00000085042	Sh3glb2	ENSRNOG00000017295	771.528	486.74	1056.32	2.17018	1.11782	0.0474173	0.694887	SH3 domain-containing GRB2-like endophilin B2[Source:RGD Symbol;Acc:1305886]	Up Regulation
ENSRNOT00000085126	Vcl	ENSRNOG00000010765	7217.7	274.756	14160.6	51.539	5.68759	1.88649e-33	1.65982e-30	vinculin [Source:RGD Symbol;Acc:1311217]"	Up Regulation
ENSRNOT00000085263	Iqsec2	ENSRNOG00000058975	95.2622	1.02905	189.495	184.146	7.52471	0.000132699	0.00534439	IQ motif and Sec7 domain 2 [Source:RGDSymbol;Acc:1596452]	Up Regulation
ENSRNOT00000085304	Taok2	ENSRNOG00000019964	661.776	0	1323.55	Inf	Inf	4.28456e-24	1.78207e-21	TAO kinase 2 [Source:RGD Symbol;Acc:621590]"	Up Regulation
ENSRNOT00000085315	Errfi1	ENSRNOG00000058186	5214.82	2245.38	8184.26	3.64492	1.86589	4.25156e-06	0.000236065	ERBB receptor feedback inhibitor 1 [Source:RGDSymbol;Acc:1307599]	Up Regulation
ENSRNOT00000085435	Pcm1	ENSRNOG00000010155	694.114	219.187	1169.04	5.33352	2.41509	6.95761e-05	0.00299177	pericentriolar material 1 [Source:RGDSymbol;Acc:620901]	Up Regulation
ENSRNOT00000085451	Abcc3	ENSRNOG00000002948	50.0462	0	100.092	Inf	Inf	0.00450604	0.112779	ATP binding cassette subfamily C member 3[Source:RGD Symbol;Acc:71101]	Up Regulation
ENSRNOT00000085483	Irf5	ENSRNOG00000007437	382.117	199.635	564.599	2.82815	1.49986	0.0382079	0.601131	interferon regulatory factor 5 [Source:RGDSymbol;Acc:1310447]	Up Regulation
ENSRNOT00000085581	S1pr3	ENSRNOG00000014524	197.157	30.8715	363.442	11.7728	3.55738	0.000632338	0.0209643	sphingosine-1-phosphate receptor 3 [Source:RGDSymbol;Acc:1583843]	Up Regulation
ENSRNOT00000085594	Bag5l1	ENSRNOG00000058841	601.526	0	1203.05	Inf	Inf	1.4977e-22	5.1911e-20	BCL2-associated athanogene 5-like 1 [Source:RGDSymbol;Acc:9457021]	Up Regulation
ENSRNOT00000085605	Kri1	ENSRNOG00000057447	562.17	0	1124.34	Inf	Inf	1.69507e-21	5.31185e-19	KRI1 homolog [Source:RGD Symbol;Acc:1588903]"	Up Regulation
ENSRNOT00000085620	Slc38a4	ENSRNOG00000006653	391.624	0	783.247	Inf	Inf	1.88361e-16	3.95316e-14	solute carrier family 38, member 4 [Source:RGDSymbol;Acc:621836]	Up Regulation
ENSRNOT00000085675	LOC103690024	ENSRNOG00000010407	56.3627	0	112.725	Inf	Inf	0.00225378	0.062371	peroxisomal targeting signal 1 receptor-like[Source:RGD Symbol;Acc:9150037]	Up Regulation
ENSRNOT00000085693	Drp2	ENSRNOG00000026704	287.337	128.631	446.043	3.46761	1.79394	0.0282763	0.475979	dystrophin related protein 2 [Source:RGDSymbol;Acc:621750]	Up Regulation
ENSRNOT00000085738	Tdrd7	ENSRNOG00000055779	462.563	0	925.126	Inf	Inf	1.18654e-18	3.01591e-16	tudor domain containing 7 [Source:RGDSymbol;Acc:619724]	Up Regulation
ENSRNOT00000085767	Cnih1	ENSRNOG00000009811	133.647	1.02905	266.265	258.749	8.01541	3.39451e-06	0.000190793	cornichon family AMPA receptor auxiliary protein 1[Source:RGD Symbol;Acc:1312030]	Up Regulation
ENSRNOT00000085915	Sema3f	ENSRNOG00000017704	144.308	0	288.616	Inf	Inf	2.53002e-07	1.74854e-05	semaphorin 3F [Source:RGD Symbol;Acc:1308514]"	Up Regulation
ENSRNOT00000086004	Tmem9	ENSRNOG00000010204	1241.28	780.019	1702.54	2.18269	1.12611	0.0233242	0.417499	transmembrane protein 9 [Source:RGDSymbol;Acc:1307922]	Up Regulation
ENSRNOT00000086078	Rimbp2	ENSRNOG00000022893	35.9555	0	71.9111	Inf	Inf	0.0215271	0.393649	RIMS binding protein 2 [Source:RGDSymbol;Acc:708533]	Up Regulation
ENSRNOT00000086275	AABR07000658.1	ENSRNOG00000055111	120.5	0	240.999	Inf	Inf	2.68833e-06	0.000154518	cyclin B2-like [Source:NCBI gene;Acc:100364016]"	Up Regulation
ENSRNOT00000086285	Gatad2b	ENSRNOG00000015553	1124.45	370.458	1878.43	5.07058	2.34215	9.34184e-06	0.000483493	GATA zinc finger domain containing 2B [Source:RGDSymbol;Acc:1308533]	Up Regulation
ENSRNOT00000086342	Zfp438	ENSRNOG00000028329	29.639	0	59.278	Inf	Inf	0.0437137	0.661101	zinc finger protein 438 [Source:RGDSymbol;Acc:1307214]	Up Regulation
ENSRNOT00000086368	Fermt2	ENSRNOG00000009102	1651.44	14.4067	3288.47	228.26	7.83454	1.57552e-32	1.33487e-29	fermitin family member 2 [Source:RGDSymbol;Acc:1311799]	Up Regulation
ENSRNOT00000086409	Rin2	ENSRNOG00000010131	6101.48	2888.54	9314.43	3.22461	1.68913	2.23219e-05	0.00105941	Ras and Rab interactor 2 [Source:RGDSymbol;Acc:1305873]	Up Regulation
ENSRNOT00000086554	Zfp385a	ENSRNOG00000036833	171.032	0	342.063	Inf	Inf	1.93414e-08	1.54165e-06	zinc finger protein 385A [Source:RGDSymbol;Acc:1593784]	Up Regulation
ENSRNOT00000086698	AABR07040855.1	ENSRNOG00000051669	252.66	0	505.321	Inf	Inf	1.22575e-11	1.54068e-09	-	Up Regulation
ENSRNOT00000086856	Hps5	ENSRNOG00000055531	554.927	298.424	811.429	2.71905	1.4431	0.0222657	0.404247	HPS5, biogenesis of lysosomal organelles complex 2subunit 2 [Source:RGD Symbol;Acc:1311916]	Up Regulation
ENSRNOT00000086878	Dnajb4	ENSRNOG00000013011	1061.54	397.213	1725.87	4.34494	2.11934	6.70976e-05	0.00289608	DnaJ heat shock protein family (Hsp40) member B4[Source:RGD Symbol;Acc:1305826]	Up Regulation
ENSRNOT00000086920	AABR07055826.1	ENSRNOG00000054392	36.9273	0	73.8546	Inf	Inf	0.0193115	0.359162	-	Up Regulation
ENSRNOT00000087027	Ints10	ENSRNOG00000055331	565.332	323.121	807.542	2.49919	1.32146	0.0345991	0.556603	integrator complex subunit 10 [Source:RGDSymbol;Acc:1304711]	Up Regulation
ENSRNOT00000087044	LOC500584	ENSRNOG00000054488	634.554	296.366	972.743	3.28223	1.71468	0.00485218	0.120782	similar to casein kinase 1, gamma 3 isoform 2[Source:RGD Symbol;Acc:1598209]	Up Regulation
ENSRNOT00000087298	Atf1	ENSRNOG00000061088	1766.13	870.575	2661.68	3.05738	1.6123	0.000542285	0.0184878	activating transcription factor 1 [Source:RGDSymbol;Acc:1307360]	Up Regulation
ENSRNOT00000087481	Krt7	ENSRNOG00000008057	1833.48	1108.29	2558.67	2.30868	1.20707	0.00838229	0.18948	keratin 7 [Source:RGD Symbol;Acc:1310865]"	Up Regulation
ENSRNOT00000087504	Elk4	ENSRNOG00000007887	408.751	126.573	690.929	5.45874	2.44857	0.000792034	0.0253052	ELK4, ETS transcription factor [Source:RGDSymbol;Acc:1310504]	Up Regulation
ENSRNOT00000087602	LOC679087	ENSRNOG00000055292	187.066	0	374.132	Inf	Inf	4.30238e-09	3.92116e-07	similar to swan [Source:RGD Symbol;Acc:1593040]"	Up Regulation
ENSRNOT00000087775	Smarce1	ENSRNOG00000010676	90.3747	0	180.749	Inf	Inf	5.92904e-05	0.00260832	SWI/SNF related, matrix associated, actin dependentregulator of chromatin, subfamily e, member 1 [Source:RGDSymbol;Acc:1304726]	Up Regulation
ENSRNOT00000087824	Nsf	ENSRNOG00000003905	371.563	64.8301	678.296	10.4627	3.38718	1.85955e-05	0.000903163	N-ethylmaleimide sensitive factor, vesicle fusingATPase [Source:RGD Symbol;Acc:621594]	Up Regulation
ENSRNOT00000087883	Foxj2	ENSRNOG00000009000	34.012	0	68.024	Inf	Inf	0.0267585	0.458179	forkhead box J2 [Source:RGD Symbol;Acc:1565101]"	Up Regulation
ENSRNOT00000088176	Tmbim6	ENSRNOG00000055579	1120.37	14.4067	2226.33	154.534	7.27178	2.65298e-25	1.23856e-22	transmembrane BAX inhibitor motif containing 6[Source:RGD Symbol;Acc:3842]	Up Regulation
ENSRNOT00000088251	Ddah2	ENSRNOG00000000842	740.773	464.101	1017.44	2.19229	1.13244	0.0473211	0.693922	dimethylarginine dimethylaminohydrolase 2[Source:RGD Symbol;Acc:1302955]	Up Regulation
ENSRNOT00000088279	Snn	ENSRNOG00000058739	1354.65	0	2709.3	Inf	Inf	1.57578e-37	2.25297e-34	stannin [Source:RGD Symbol;Acc:3730]"	Up Regulation
ENSRNOT00000088280	Zkscan8	ENSRNOG00000053635	435.021	197.577	672.466	3.40356	1.76704	0.0109925	0.235234	zinc finger with KRAB and SCAN domains 8[Source:RGD Symbol;Acc:1308983]	Up Regulation
ENSRNOT00000088297	Tmem231	ENSRNOG00000021517	742.448	262.407	1222.49	4.65874	2.21994	0.000168302	0.00659261	transmembrane protein 231 [Source:RGDSymbol;Acc:1306153]	Up Regulation
ENSRNOT00000088323	Adcy6	ENSRNOG00000054757	1379.72	656.533	2102.91	3.20306	1.67945	0.000636394	0.0210682	adenylate cyclase 6 [Source:RGD Symbol;Acc:2035]"	Up Regulation
ENSRNOT00000088327	Dap3	ENSRNOG00000020373	198.071	28.8134	367.329	12.7486	3.67226	0.000443436	0.0156544	death associated protein 3 [Source:RGDSymbol;Acc:1305339]	Up Regulation
ENSRNOT00000088330	Cdc34	ENSRNOG00000060530	1057.67	659.62	1455.71	2.2069	1.14202	0.0270985	0.461927	cell division cycle 34 [Source:RGDSymbol;Acc:1305411]	Up Regulation
ENSRNOT00000088399	Abcf2	ENSRNOG00000010609	410.204	39.1039	781.304	19.9802	4.3205	7.2287e-08	5.31716e-06	ATP binding cassette subfamily F member 2[Source:RGD Symbol;Acc:1304942]	Up Regulation
ENSRNOT00000088421	Bcl11b	ENSRNOG00000005776	235.598	15.4357	455.761	29.5263	4.88393	2.72887e-06	0.000156455	B-cell CLL/lymphoma 11B [Source:RGDSymbol;Acc:1311128]	Up Regulation
ENSRNOT00000088441	Tec	ENSRNOG00000002278	38.8708	0	77.7417	Inf	Inf	0.0155457	0.306044	tec protein tyrosine kinase [Source:RGDSymbol;Acc:620973]	Up Regulation
ENSRNOT00000088576	Prrc2b	ENSRNOG00000010217	180.778	1.02905	360.527	350.35	8.45265	4.48854e-08	3.38877e-06	proline-rich coiled-coil 2B [Source:RGDSymbol;Acc:1595906]	Up Regulation
ENSRNOT00000088689	LOC100365363	ENSRNOG00000059492	1208.15	253.146	2163.16	8.54512	3.0951	8.06288e-09	7.01317e-07	vomeronasal 1 receptor, F4-like [Source:RGDSymbol;Acc:2319215]	Up Regulation
ENSRNOT00000088712	Elmsan1	ENSRNOG00000010653	163.743	0	327.487	Inf	Inf	3.86737e-08	2.95886e-06	ELM2 and Myb/SANT domain containing 1 [Source:RGDSymbol;Acc:1306119]	Up Regulation
ENSRNOT00000089042	Ubap2l	ENSRNOG00000017990	3920.06	2441.93	5398.19	2.21062	1.14445	0.00514054	0.127405	ubiquitin associated protein 2-like [Source:RGDSymbol;Acc:1308707]	Up Regulation
ENSRNOT00000089135	Apol3	ENSRNOG00000042771	54.9051	0	109.81	Inf	Inf	0.00264327	0.0719791	apolipoprotein L, 3 [Source:RGDSymbol;Acc:1306480]	Up Regulation
ENSRNOT00000089235	Mpdz	ENSRNOG00000007894	220.707	4.1162	437.297	106.238	6.73116	3.59797e-08	2.76198e-06	multiple PDZ domain crumbs cell polarity complexcomponent [Source:RGD Symbol;Acc:3105]	Up Regulation
ENSRNOT00000089290	Calcoco1	ENSRNOG00000048982	1596.16	1031.11	2161.22	2.09602	1.06765	0.0228484	0.410266	calcium binding and coiled coil domain 1[Source:RGD Symbol;Acc:619812]	Up Regulation
ENSRNOT00000089306	RT1-A1	ENSRNOG00000038999	372.188	0	744.377	Inf	Inf	8.05484e-16	1.63064e-13	RT1 class Ia, locus A1 [Source:RGDSymbol;Acc:1595924]	Up Regulation
ENSRNOT00000089460	Cpeb4	ENSRNOG00000033169	97.2057	1.02905	193.382	187.923	7.554	0.000109911	0.00448186	cytoplasmic polyadenylation element binding protein4 [Source:RGD Symbol;Acc:1311931]	Up Regulation
ENSRNOT00000089476	LOC688583	ENSRNOG00000050910	62.3938	7.20334	117.584	16.3236	4.02889	0.0335597	0.543705	similar to High mobility group protein 4 (HMG-4)(High mobility group protein 2a) (HMG-2a) [Source:RGDSymbol;Acc:1587596]	Up Regulation
ENSRNOT00000089491	Tpbg	ENSRNOG00000010694	98.1489	0	196.298	Inf	Inf	2.63842e-05	0.00122926	trophoblast glycoprotein [Source:RGDSymbol;Acc:621453]	Up Regulation
ENSRNOT00000089783	Nfatc3	ENSRNOG00000054264	2550.97	1347.03	3754.92	2.78757	1.47901	0.000692835	0.0225773	nuclear factor of activated T-cells 3 [Source:RGDSymbol;Acc:1308692]	Up Regulation
ENSRNOT00000089792	Pole3	ENSRNOG00000055277	1369.06	552.599	2185.51	3.95497	1.98367	6.69719e-05	0.00289608	DNA polymerase epsilon 3, accessory subunit[Source:RGD Symbol;Acc:1359475]	Up Regulation
ENSRNOT00000089801	LOC361985	ENSRNOG00000017758	2970.21	1902.71	4037.71	2.12208	1.08548	0.0102035	0.220619	similar to NICE-3 [Source:RGD Symbol;Acc:1359625]"	Up Regulation
ENSRNOT00000089891	Sos2	ENSRNOG00000004826	351.896	4.1162	699.675	169.981	7.40923	2.02384e-12	2.72338e-10	SOS Ras/Rho guanine nucleotide exchange factor 2[Source:RGD Symbol;Acc:620435]	Up Regulation
ENSRNOT00000089938	Tdrd7	ENSRNOG00000055779	174.119	6.17429	342.063	55.4012	5.79185	5.06989e-06	0.000276799	tudor domain containing 7 [Source:RGDSymbol;Acc:619724]	Up Regulation
ENSRNOT00000089966	Mtfr2	ENSRNOG00000058050	47.1309	0	94.2618	Inf	Inf	0.00621489	0.147788	mitochondrial fission regulator 2 [Source:RGDSymbol;Acc:6494892]	Up Regulation
ENSRNOT00000089978	Mrps18b	ENSRNOG00000000804	36.9273	0	73.8546	Inf	Inf	0.0193115	0.359162	mitochondrial ribosomal protein S18B [Source:RGDSymbol;Acc:1302998]	Up Regulation
ENSRNOT00000090033	Ezr	ENSRNOG00000018524	186.094	0	372.188	Inf	Inf	4.70884e-09	4.27458e-07	ezrin [Source:RGD Symbol;Acc:621161]"	Up Regulation
ENSRNOT00000090170	Pik3c2b	ENSRNOG00000029938	368.302	17.4938	719.111	41.1065	5.3613	1.86564e-09	1.79321e-07	phosphatidylinositol-4-phosphate 3-kinase,catalytic subunit type 2 beta [Source:RGDSymbol;Acc:1306541]	Up Regulation
ENSRNOT00000090320	Aqp4	ENSRNOG00000016043	32.0684	0	64.1369	Inf	Inf	0.0332738	0.540989	aquaporin 4 [Source:RGD Symbol;Acc:2143]"	Up Regulation
ENSRNOT00000090360	Ccm2	ENSRNOG00000060825	94.7477	0	189.495	Inf	Inf	3.75629e-05	0.00170156	CCM2 scaffold protein [Source:RGDSymbol;Acc:1308067]	Up Regulation
ENSRNOT00000090385	Rab23	ENSRNOG00000012629	4051.16	1827.59	6274.73	3.43333	1.77961	1.76863e-05	0.00086267	RAB23, member RAS oncogene family [Source:RGDSymbol;Acc:1306867]	Up Regulation
ENSRNOT00000090512	Dlgap1	ENSRNOG00000016196	127.788	0	255.576	Inf	Inf	1.29433e-06	7.95943e-05	DLG associated protein 1 [Source:RGDSymbol;Acc:620223]	Up Regulation
ENSRNOT00000090600	Orc5	ENSRNOG00000011519	116.528	14.4067	218.648	15.1769	3.9238	0.00395064	0.100977	origin recognition complex, subunit 5 [Source:RGDSymbol;Acc:1561088]	Up Regulation
ENSRNOT00000090663	Elmo1	ENSRNOG00000059705	70.4534	0	140.907	Inf	Inf	0.000489907	0.0170062	engulfment and cell motility 1 [Source:RGDSymbol;Acc:1308182]	Up Regulation
ENSRNOT00000090668	Uck2	ENSRNOG00000003917	813.857	488.798	1138.92	2.33003	1.22035	0.0282482	0.475979	uridine-cytidine kinase 2 [Source:RGDSymbol;Acc:620742]	Up Regulation
ENSRNOT00000090725	Tspan9	ENSRNOG00000051620	339.834	7.20334	672.466	93.3547	6.54465	6.1223e-11	7.1456e-09	tetraspanin 9 [Source:RGD Symbol;Acc:1304740]"	Up Regulation
ENSRNOT00000090735	Dab2ip	ENSRNOG00000055226	3083.64	1683.52	4483.75	2.66331	1.41322	0.000852097	0.0270596	DAB2 interacting protein [Source:RGDSymbol;Acc:621686]	Up Regulation
ENSRNOT00000090755	Bloc1s2	ENSRNOG00000012684	165.344	5.14524	325.543	63.2707	5.98347	5.73289e-06	0.000307853	biogenesis of lysosomal organelles complex-1,subunit 2 [Source:RGD Symbol;Acc:1306551]	Up Regulation
ENSRNOT00000090833	Taf9b	ENSRNOG00000061102	86.4876	0	172.975	Inf	Inf	8.91486e-05	0.00372147	TATA-box binding protein associated factor 9b[Source:RGD Symbol;Acc:621116]	Up Regulation
ENSRNOT00000090870	Mitd1	ENSRNOG00000018467	312.462	158.474	466.45	2.94339	1.55748	0.0471343	0.692069	microtubule interacting and trafficking domaincontaining 1 [Source:RGD Symbol;Acc:1307700]	Up Regulation
ENSRNOT00000090919	Plagl2	ENSRNOG00000010086	1037.77	101.876	1973.67	19.3733	4.27599	5.43537e-13	7.58167e-11	PLAG1 like zinc finger 2 [Source:RGDSymbol;Acc:1307999]	Up Regulation
ENSRNOT00000091046	Cplx2	ENSRNOG00000000105	1333.12	378.69	2287.55	6.04069	2.59471	4.17204e-07	2.7825e-05	complexin 2 [Source:RGD Symbol;Acc:70945]"	Up Regulation
ENSRNOT00000091106	LOC100912608	ENSRNOG00000050252	119.042	0	238.084	Inf	Inf	3.11401e-06	0.000176327	homeobox protein Hox-A10-like [Source:RGDSymbol;Acc:6485971]	Up Regulation
ENSRNOT00000091265	Dgkz	ENSRNOG00000017737	118.556	0	237.112	Inf	Inf	3.27058e-06	0.00018428	diacylglycerol kinase zeta [Source:RGDSymbol;Acc:70929]	Up Regulation
ENSRNOT00000091270	Tnrc6b	ENSRNOG00000024907	96.2053	0	192.411	Inf	Inf	3.22796e-05	0.00147097	trinucleotide repeat containing 6B [Source:RGDSymbol;Acc:621428]	Up Regulation
ENSRNOT00000091292	Rnh1	ENSRNOG00000016416	813.043	250.059	1376.03	5.50282	2.46017	2.21037e-05	0.00105123	ribonuclease/angiogenin inhibitor 1 [Source:RGDSymbol;Acc:621398]	Up Regulation
ENSRNOT00000091316	Ptprm	ENSRNOG00000011700	105.438	17.4938	193.382	11.0543	3.46654	0.0129101	0.266064	protein tyrosine phosphatase, receptor type, M[Source:RGD Symbol;Acc:620776]	Up Regulation
ENSRNOT00000091542	Aip	ENSRNOG00000022289	1159.45	301.511	2017.4	6.69095	2.74221	2.73374e-07	1.87799e-05	aryl-hydrocarbon receptor-interacting protein[Source:RGD Symbol;Acc:628619]	Up Regulation
ENSRNOT00000091574	Apoe	ENSRNOG00000018454	99.8356	8.23239	191.439	23.2543	4.53943	0.00296472	0.0785875	apolipoprotein E [Source:RGD Symbol;Acc:2138]"	Up Regulation
ENSRNOT00000091654	Rps9l1	ENSRNOG00000058909	1087.22	80.2658	2094.17	26.0904	4.70545	4.33952e-15	8.34209e-13	ribosomal protein S9-like 1 [Source:RGDSymbol;Acc:9089855]	Up Regulation
ENSRNOT00000091670	Nacc1	ENSRNOG00000002864	419.904	230.507	609.3	2.64331	1.40234	0.0440701	0.66423	nucleus accumbens associated 1 [Source:RGDSymbol;Acc:621003]	Up Regulation
ENSRNOT00000091687	Fosb	ENSRNOG00000046667	140.421	0	280.842	Inf	Inf	3.70358e-07	2.48455e-05	FosB proto-oncogene, AP-1 transcription factorsubunit [Source:RGD Symbol;Acc:1308198]	Up Regulation
ENSRNOT00000091837	Faf2	ENSRNOG00000017607	4073.76	2691.99	5455.52	2.02657	1.01904	0.0121311	0.254364	Fas associated factor family member 2 [Source:RGDSymbol;Acc:1306577]	Up Regulation
ENSRNOT00000092053	Rnf2	ENSRNOG00000002454	1510.47	867.488	2153.44	2.48239	1.31173	0.00597718	0.14258	ring finger protein 2 [Source:RGDSymbol;Acc:1305491]	Up Regulation
ENSRNOT00000092103	Heph	ENSRNOG00000012294	140.421	0	280.842	Inf	Inf	3.70358e-07	2.48455e-05	hephaestin [Source:RGD Symbol;Acc:71060]"	Up Regulation
ENSRNOT00000092241	Smg6	ENSRNOG00000003041	56.3627	0	112.725	Inf	Inf	0.00225378	0.062371	SMG6 nonsense mediated mRNA decay factor[Source:RGD Symbol;Acc:1595918]	Up Regulation
ENSRNOT00000092293	Upf1	ENSRNOG00000020134	326.515	0	653.03	Inf	Inf	2.75798e-14	4.50654e-12	UPF1, RNA helicase and ATPase [Source:RGDSymbol;Acc:1589127]	Up Regulation
ENSRNOT00000092372	Rgl2	ENSRNOG00000000474	256.662	4.1162	509.208	123.708	6.9508	2.21422e-09	2.11052e-07	ral guanine nucleotide dissociation stimulator-like2 [Source:RGD Symbol;Acc:1302985]	Up Regulation
ENSRNOT00000092374	Smg1	ENSRNOG00000047386	347.894	0	695.788	Inf	Inf	5.16492e-15	9.76469e-13	SMG1, nonsense mediated mRNA decay associated PI3Krelated kinase [Source:RGD Symbol;Acc:1563508]	Up Regulation
ENSRNOT00000092388	Shank3	ENSRNOG00000052296	35.4696	0	70.9393	Inf	Inf	0.0227294	0.408897	SH3 and multiple ankyrin repeat domains 3[Source:RGD Symbol;Acc:69264]	Up Regulation
ENSRNOT00000092442	Upf2	ENSRNOG00000023593	575.154	152.299	998.009	6.55295	2.71214	3.33733e-05	0.00151779	UPF2, regulator of nonsense mediated mRNA decay[Source:RGD Symbol;Acc:1309178]	Up Regulation
ENSRNOT00000092546	Sept6	ENSRNOG00000043182	61.2216	0	122.443	Inf	Inf	0.00132752	0.0394394	septin 6 [Source:RGD Symbol;Acc:1585082]"	Up Regulation
ENSRNOT00000092597	Daxx	ENSRNOG00000000477	139.449	0	278.898	Inf	Inf	4.07494e-07	2.72568e-05	death-domain associated protein [Source:RGDSymbol;Acc:621227]	Up Regulation
ENSRNOT00000092715	AC127784.2	ENSRNOG00000061943	124.873	0	249.745	Inf	Inf	1.7325e-06	0.000103683	-	Up Regulation
ENSRNOT00000092824	Ppfia1	ENSRNOG00000020857	768.974	307.686	1230.26	3.99844	1.99944	0.000553984	0.0187469	PTPRF interacting protein alpha 1 [Source:RGDSymbol;Acc:1309009]	Up Regulation
ENSRNOT00000092849	Arid1b	ENSRNOG00000017030	965.455	0	1930.91	Inf	Inf	8.22395e-31	6.27104e-28	AT-rich interaction domain 1B [Source:RGDSymbol;Acc:708504]	Up Regulation
ENSRNOT00000092855	Ect2	ENSRNOG00000024365	48.1027	0	96.2053	Inf	Inf	0.00558257	0.13557	epithelial cell transforming 2 [Source:RGDSymbol;Acc:1308524]	Up Regulation
ENSRNOT00000092907	Mbd5	ENSRNOG00000027596	303.684	104.963	502.406	4.7865	2.25897	0.00547644	0.133417	methyl-CpG binding domain protein 5 [Source:RGDSymbol;Acc:1562961]	Up Regulation
ENSRNOT00000093078	Trim68	ENSRNOG00000047229	60.2498	0	120.5	Inf	Inf	0.00147538	0.0432149	tripartite motif containing 68 [Source:RGDSymbol;Acc:1593867]	Up Regulation
ENSRNOT00000093249	Usf3	ENSRNOG00000027756	74.6269	10.2905	138.963	13.504	3.75532	0.0265849	0.45589	upstream transcription factor family member 3[Source:RGD Symbol;Acc:1560175]	Up Regulation
ENSRNOT00000093303	RGD1560883	ENSRNOG00000045639	125.474	21.61	229.338	10.6126	3.4077	0.00754824	0.17302	similar to KIAA0825 protein [Source:RGDSymbol;Acc:1560883]	Up Regulation
ENSRNOT00000093413	Polr2e	ENSRNOG00000013545	493.578	66.8882	920.267	13.7583	3.78223	1.97217e-07	1.37129e-05	RNA polymerase II subunit E [Source:RGDSymbol;Acc:1589817]	Up Regulation
ENSRNOT00000093460	LOC100361933	ENSRNOG00000062272	563.141	0	1126.28	Inf	Inf	1.59483e-21	5.06713e-19	ribosomal protein S12-like [Source:RGDSymbol;Acc:2319147]	Up Regulation
ENSRNOT00000093599	Polr2e	ENSRNOG00000013545	757.733	165.677	1349.79	8.14712	3.02629	6.27606e-07	4.09035e-05	RNA polymerase II subunit E [Source:RGDSymbol;Acc:1589817]	Up Regulation
ENSRNOT00000093687	Cyp4f39	ENSRNOG00000029478	36.4414	0	72.8828	Inf	Inf	0.020389	0.376143	cytochrome P450, family 4, subfamily f, polypeptide39 [Source:RGD Symbol;Acc:1308796]	Up Regulation
ENSRNOT00000093710	Dnah7	ENSRNOG00000060984	29.1531	0	58.3063	Inf	Inf	0.0461686	0.683152	dynein, axonemal, heavy chain 7 [Source:RGDSymbol;Acc:621798]	Up Regulation
ENSRNOT00000093751	Grin3b	ENSRNOG00000012562	692.722	378.69	1006.75	2.65852	1.41062	0.0162161	0.315174	glutamate ionotropic receptor NMDA type subunit 3B[Source:RGD Symbol;Acc:621705]	Up Regulation
ENSRNOT00000000101	Rfxap	ENSRNOG00000028382	171.219	286.076	56.3627	0.19702	-2.34358	0.0250071	0.435996	regulatory factor X-associated protein [Source:RGDSymbol;Acc:1565351]	Down Regulation
ENSRNOT00000000383	Nid2	ENSRNOG00000000341	7368.74	10276.1	4461.4	0.434154	-1.20372	0.0019215	0.0546039	nidogen 2 [Source:RGD Symbol;Acc:1311685]"	Down Regulation
ENSRNOT00000000550	B3galt4	ENSRNOG00000000471	50.9379	101.876	0	0	-Inf	0.00375539	0.0965261	Beta-1,3-galactosyltransferase 4 [Source:RGDSymbol;Acc:620328]	Down Regulation
ENSRNOT00000000599	Aip	ENSRNOG00000022289	859.541	1711.31	7.77417	0.00454282	-7.7822	2.28061e-23	8.55264e-21	aryl-hydrocarbon receptor-interacting protein[Source:RGD Symbol;Acc:628619]	Down Regulation
ENSRNOT00000000617	Mapk14	ENSRNOG00000000513	1108.19	1479.77	736.602	0.497781	-1.00642	0.0480694	0.702194	mitogen activated protein kinase 14 [Source:RGDSymbol;Acc:70496]	Down Regulation
ENSRNOT00000000618	Mapk14	ENSRNOG00000000513	3754.11	5365.46	2142.76	0.399361	-1.32424	0.00133232	0.039467	mitogen activated protein kinase 14 [Source:RGDSymbol;Acc:70496]	Down Regulation
ENSRNOT00000000658	Tspyl4	ENSRNOG00000000547	34.9877	69.9753	0	0	-Inf	0.0226267	0.408209	TSPY-like 4 [Source:RGD Symbol;Acc:1306653]"	Down Regulation
ENSRNOT00000000660	Tspyl1	ENSRNOG00000000549	191.918	383.835	0	0	-Inf	2.06927e-09	1.98061e-07	TSPY-like 1 [Source:RGD Symbol;Acc:1307726]"	Down Regulation
ENSRNOT00000000702	Anapc16	ENSRNOG00000000576	447.995	663.737	232.253	0.349918	-1.51491	0.0263062	0.452466	anaphase promoting complex subunit 16 [Source:RGDSymbol;Acc:2321124]	Down Regulation
ENSRNOT00000000713	Cdk19	ENSRNOG00000000583	2112.9	3344.41	881.396	0.263543	-1.92389	2.4097e-05	0.00113192	cyclin-dependent kinase 19 [Source:RGDSymbol;Acc:1305435]	Down Regulation
ENSRNOT00000000715	Amd1	ENSRNOG00000000585	6731.13	9031.96	4430.3	0.490514	-1.02763	0.00824	0.186913	adenosylmethionine decarboxylase 1 [Source:RGDSymbol;Acc:2104]	Down Regulation
ENSRNOT00000000904	Chmp2b	ENSRNOG00000040257	1992.58	2931.76	1053.4	0.359306	-1.47671	0.00114178	0.0348835	charged multivesicular body protein 2B [Source:RGDSymbol;Acc:1306781]	Down Regulation
ENSRNOT00000000909	Cggbp1	ENSRNOG00000000718	3731.08	7104.55	357.612	0.0503356	-4.31228	2.72808e-20	7.80095e-18	CGG triplet repeat binding protein 1 [Source:RGDSymbol;Acc:1308129]	Down Regulation
ENSRNOT00000001397	Tmed2	ENSRNOG00000001053	15681.5	26380.7	4982.27	0.18886	-2.40461	6.25472e-10	6.40427e-08	transmembrane p24 trafficking protein 2 [Source:RGDSymbol;Acc:69243]	Down Regulation
ENSRNOT00000001402	Snrnp35	ENSRNOG00000001060	472.53	881.895	63.1651	0.0716243	-3.80341	2.60374e-07	1.79407e-05	small nuclear ribonucleoprotein U11/U12 subunit 35[Source:RGD Symbol;Acc:1310724]	Down Regulation
ENSRNOT00000001445	Vps37b	ENSRNOG00000001086	1548.41	2614.81	481.998	0.184334	-2.43961	7.38872e-07	4.76931e-05	VPS37B, ESCRT-I subunit [Source:RGDSymbol;Acc:1304576]	Down Regulation
ENSRNOT00000001466	Foxk1	ENSRNOG00000001104	1947.74	3084.06	811.429	0.263104	-1.92629	3.07668e-05	0.00141046	forkhead box K1 [Source:RGD Symbol;Acc:1309643]"	Down Regulation
ENSRNOT00000001532	Msi1	ENSRNOG00000001156	882.638	1249.27	516.01	0.413051	-1.27561	0.0190482	0.356003	musashi RNA-binding protein 1 [Source:RGDSymbol;Acc:628778]	Down Regulation
ENSRNOT00000001562	Sppl3	ENSRNOG00000001178	3060.82	4111.05	2010.59	0.489071	-1.03189	0.014099	0.283418	signal peptide peptidase like 3 [Source:RGDSymbol;Acc:1562826]	Down Regulation
ENSRNOT00000001570	Oasl	ENSRNOG00000001187	1839.68	2570.56	1108.79	0.431341	-1.2131	0.0080215	0.182587	2'-5'-oligoadenylate synthetase-like [Source:RGDSymbol;Acc:1308586]	Down Regulation
ENSRNOT00000001583	Rrp1b	ENSRNOG00000001194	1588.11	2120.87	1055.34	0.497599	-1.00694	0.0317774	0.521851	ribosomal RNA processing 1B [Source:RGDSymbol;Acc:1305633]	Down Regulation
ENSRNOT00000001595	Ankrd13a	ENSRNOG00000001204	7128.96	9586.62	4671.3	0.487273	-1.0372	0.00743701	0.171156	ankyrin repeat domain 13a [Source:RGDSymbol;Acc:1308577]	Down Regulation
ENSRNOT00000001638	Pttg1ip	ENSRNOG00000001223	10023	14915	5130.95	0.344012	-1.53947	6.26078e-05	0.00272416	PTTG1 interacting protein [Source:RGDSymbol;Acc:1305983]	Down Regulation
ENSRNOT00000001937	Prkrip1	ENSRNOG00000001426	701.931	988.916	414.946	0.419597	-1.25292	0.031304	0.516675	PRKR interacting protein 1 [Source:RGDSymbol;Acc:1595708]	Down Regulation
ENSRNOT00000002257	Cpox	ENSRNOG00000001654	1115.31	1526.08	704.534	0.461663	-1.11509	0.0285984	0.481042	coproporphyrinogen oxidase [Source:RGDSymbol;Acc:1311817]	Down Regulation
ENSRNOT00000002361	Ppp1r2	ENSRNOG00000001733	1163.67	1622.81	704.534	0.434144	-1.20375	0.0171538	0.32932	protein phosphatase 1, regulatory (inhibitor)subunit 2 [Source:RGD Symbol;Acc:621099]	Down Regulation
ENSRNOT00000002395	Rnf168	ENSRNOG00000043345	729.408	1173.12	285.701	0.24354	-2.03777	0.000539532	0.0184214	ring finger protein 168 [Source:RGDSymbol;Acc:1585168]	Down Regulation
ENSRNOT00000002425	Senp2	ENSRNOG00000001773	1000.44	1483.89	516.982	0.348397	-1.5212	0.00404538	0.102824	SUMO specific peptidase 2 [Source:RGDSymbol;Acc:708378]	Down Regulation
ENSRNOT00000002695	Mx2	ENSRNOG00000001963	2505.46	4111.05	899.86	0.218888	-2.19173	9.63783e-07	6.0832e-05	MX dynamin like GTPase 2 [Source:RGDSymbol;Acc:628821]	Down Regulation
ENSRNOT00000002775	Tmem50b	ENSRNOG00000002028	1296.31	2024.14	568.486	0.280853	-1.83211	0.000255522	0.00970983	transmembrane protein 50B [Source:RGDSymbol;Acc:1307561]	Down Regulation
ENSRNOT00000002869	Rasl11b	ENSRNOG00000002097	4524.28	7689.05	1359.51	0.176811	-2.49972	2.8233e-09	2.66884e-07	RAS-like family 11 member B [Source:RGDSymbol;Acc:1303099]	Down Regulation
ENSRNOT00000002879	Usp46	ENSRNOG00000002106	3220.97	4645.13	1796.8	0.386815	-1.37028	0.00112896	0.0347125	ubiquitin specific peptidase 46 [Source:RGDSymbol;Acc:1564808]	Down Regulation
ENSRNOT00000002888	Lrrc8d	ENSRNOG00000002121	434.23	867.488	0.971771	0.00112021	-9.80201	5.31132e-17	1.16829e-14	leucine rich repeat containing 8 VRAC subunit D[Source:RGD Symbol;Acc:1309601]	Down Regulation
ENSRNOT00000002921	Sgcb	ENSRNOG00000002135	450.094	896.302	3.88708	0.0043368	-7.84915	1.52672e-15	3.0108e-13	sarcoglycan, beta [Source:RGD Symbol;Acc:1594202]"	Down Regulation
ENSRNOT00000002928	Nkx6-1	ENSRNOG00000002149	208.724	394.126	23.3225	0.0591753	-4.07886	9.26627e-05	0.00386112	NK6 homeobox 1 [Source:RGD Symbol;Acc:69318]"	Down Regulation
ENSRNOT00000002976	Clock	ENSRNOG00000002175	752.697	1084.62	420.777	0.38795	-1.36606	0.0167729	0.323794	clock circadian regulator [Source:RGDSymbol;Acc:620271]	Down Regulation
ENSRNOT00000003020	Stbd1	ENSRNOG00000002218	952.856	1642.36	263.35	0.160348	-2.64072	2.26359e-06	0.000131761	starch binding domain 1 [Source:RGDSymbol;Acc:1311800]	Down Regulation
ENSRNOT00000003075	Cxcl10	ENSRNOG00000022256	1769.59	2443.99	1095.19	0.448114	-1.15806	0.0118903	0.249817	C-X-C motif chemokine ligand 10 [Source:RGDSymbol;Acc:620209]	Down Regulation
ENSRNOT00000003173	Hnrnpd	ENSRNOG00000002292	1239.82	1670.15	809.485	0.484679	-1.0449	0.0350466	0.560165	heterogeneous nuclear ribonucleoprotein D[Source:RGD Symbol;Acc:620365]	Down Regulation
ENSRNOT00000003268	Mfap4	ENSRNOG00000002382	1583.28	2209.37	957.195	0.433244	-1.20675	0.0104403	0.225123	microfibril associated protein 4 [Source:RGDSymbol;Acc:1307841]	Down Regulation
ENSRNOT00000003343	Ifi47	ENSRNOG00000002470	468.732	937.464	0	0	-Inf	4.39934e-19	1.17023e-16	interferon gamma inducible protein 47 [Source:RGDSymbol;Acc:708470]	Down Regulation
ENSRNOT00000003472	Parm1	ENSRNOG00000002579	1692.66	2630.25	755.066	0.28707	-1.80052	0.000139386	0.00557449	prostate androgen-regulated mucin-like protein 1[Source:RGD Symbol;Acc:708342]	Down Regulation
ENSRNOT00000003586	Cacybp	ENSRNOG00000002572	3019.23	4065.77	1972.7	0.485196	-1.04336	0.0132505	0.270641	calcyclin binding protein [Source:RGDSymbol;Acc:1303146]	Down Regulation
ENSRNOT00000003650	Nuf2	ENSRNOG00000002711	574.222	869.546	278.898	0.32074	-1.64052	0.00892998	0.1993	NDC80 kinetochore complex component NUF2[Source:RGD Symbol;Acc:1307952]	Down Regulation
ENSRNOT00000003686	Btc	ENSRNOG00000002728	409.382	672.998	145.766	0.216592	-2.20695	0.00222761	0.0619184	betacellulin [Source:RGD Symbol;Acc:620275]"	Down Regulation
ENSRNOT00000004350	Sde2	ENSRNOG00000003247	3087.51	4441.38	1733.64	0.390338	-1.3572	0.00133362	0.039467	SDE2 telomere maintenance homolog [Source:RGDSymbol;Acc:1305572]	Down Regulation
ENSRNOT00000004499	Mcm9	ENSRNOG00000003281	483.925	715.189	252.66	0.353278	-1.50112	0.0235515	0.420253	minichromosome maintenance 9 homologousrecombination repair factor [Source:RGDSymbol;Acc:1560557]	Down Regulation
ENSRNOT00000004525	Cenpf	ENSRNOG00000003388	1241.11	1873.9	608.329	0.324633	-1.62312	0.00124682	0.0374014	centromere protein F [Source:RGDSymbol;Acc:628667]	Down Regulation
ENSRNOT00000004842	Tnfrsf12a	ENSRNOG00000003546	7249.19	9908.71	4589.67	0.463196	-1.11031	0.00418109	0.106038	TNF receptor superfamily member 12A [Source:RGDSymbol;Acc:631329]	Down Regulation
ENSRNOT00000004884	Pir	ENSRNOG00000003674	849.994	1176.2	523.785	0.445318	-1.16709	0.0333672	0.541354	pirin [Source:RGD Symbol;Acc:1359212]"	Down Regulation
ENSRNOT00000005155	Sod3	ENSRNOG00000003869	14111.4	28208.3	14.5766	0.000516748	-10.9183	4.93262e-75	5.64193e-71	superoxide dismutase 3 [Source:RGDSymbol;Acc:3733]	Down Regulation
ENSRNOT00000005237	Gid4	ENSRNOG00000003847	1270.14	2218.63	321.656	0.14498	-2.78608	9.74442e-08	6.98788e-06	GID complex subunit 4 [Source:RGDSymbol;Acc:1588894]	Down Regulation
ENSRNOT00000005422	Snrk	ENSRNOG00000004050	66.8882	133.776	0	0	-Inf	0.000644701	0.021251	SNF related kinase [Source:RGD Symbol;Acc:69653]"	Down Regulation
ENSRNOT00000005486	Ubtd2	ENSRNOG00000004137	1886.41	2573.65	1199.17	0.465939	-1.10179	0.0153044	0.303382	ubiquitin domain containing 2 [Source:RGDSymbol;Acc:1305506]	Down Regulation
ENSRNOT00000005490	Vasn	ENSRNOG00000004141	29.3279	58.6558	0	0	-Inf	0.0430971	0.656384	vasorin [Source:RGD Symbol;Acc:1598149]"	Down Regulation
ENSRNOT00000005634	LOC102546716	ENSRNOG00000004262	28.2988	56.5977	0	0	-Inf	0.0484685	0.704425	nuclear ubiquitous casein and cyclin-dependentkinase substrate 1-like [Source:RGD Symbol;Acc:7718659]	Down Regulation
ENSRNOT00000005661	Ptrh2	ENSRNOG00000004288	802.144	1604.29	0	0	-Inf	9.5302e-28	5.31739e-25	peptidyl-tRNA hydrolase 2 [Source:RGDSymbol;Acc:1306819]	Down Regulation
ENSRNOT00000005677	Soat1	ENSRNOG00000004111	3557.06	5146.27	1967.84	0.382381	-1.38692	0.000854041	0.0270596	sterol O-acyltransferase 1 [Source:RGDSymbol;Acc:621641]	Down Regulation
ENSRNOT00000005837	Phf5a	ENSRNOG00000024170	1466.68	2331.82	601.526	0.257964	-1.95476	6.49724e-05	0.00282032	PHD finger protein 5A [Source:RGDSymbol;Acc:621555]	Down Regulation
ENSRNOT00000005849	Zbtb18	ENSRNOG00000004423	36.5312	73.0625	0	0	-Inf	0.0189912	0.355227	zinc finger and BTB domain containing 18[Source:RGD Symbol;Acc:621548]	Down Regulation
ENSRNOT00000005873	Gtf2a1	ENSRNOG00000004300	3210.73	5097.91	1323.55	0.259627	-1.94549	5.56845e-06	0.000300433	general transcription factor 2A subunit 1[Source:RGD Symbol;Acc:69246]	Down Regulation
ENSRNOT00000006020	Rdh14	ENSRNOG00000039551	489.585	726.509	252.66	0.347774	-1.52378	0.0210781	0.386674	retinol dehydrogenase 14 [Source:RGDSymbol;Acc:1565196]	Down Regulation
ENSRNOT00000006098	Cacnb1	ENSRNOG00000004518	110.08	219.187	0.971771	0.00443352	-7.81733	2.67364e-05	0.00124313	calcium voltage-gated channel auxiliary subunitbeta 1 [Source:RGD Symbol;Acc:68382]	Down Regulation
ENSRNOT00000006118	Zfp128	ENSRNOG00000031459	304.796	563.919	45.6732	0.0809926	-3.62607	2.81479e-05	0.00130611	zinc finger protein 128 [Source:MGISymbol;Acc:MGI:2389445]	Down Regulation
ENSRNOT00000006128	Wars	ENSRNOG00000004359	98.3018	180.084	16.5201	0.0917358	-3.44637	0.0167232	0.323107	tryptophanyl-tRNA synthetase [Source:RGDSymbol;Acc:1308278]	Down Regulation
ENSRNOT00000006205	Nxt1	ENSRNOG00000004700	182.656	365.312	0	0	-Inf	4.94571e-09	4.47186e-07	nuclear transport factor 2-like export factor 1[Source:RGD Symbol;Acc:1309327]	Down Regulation
ENSRNOT00000006249	Parpbp	ENSRNOG00000004682	109.594	219.187	0	0	-Inf	6.83979e-06	0.000362192	PARP1 binding protein [Source:RGDSymbol;Acc:2314264]	Down Regulation
ENSRNOT00000006307	Gskip	ENSRNOG00000042427	1329.62	2278.31	380.934	0.1672	-2.58035	4.77583e-07	3.14847e-05	GSK3B interacting protein [Source:RGDSymbol;Acc:1308470]	Down Regulation
ENSRNOT00000006425	Sos2	ENSRNOG00000004826	773.845	1547.69	0	0	-Inf	4.19209e-27	2.23019e-24	SOS Ras/Rho guanine nucleotide exchange factor 2[Source:RGD Symbol;Acc:620435]	Down Regulation
ENSRNOT00000006443	Rtn4	ENSRNOG00000004621	13926.1	19804	8048.21	0.406392	-1.29906	0.000567402	0.0190601	reticulon 4 [Source:RGD Symbol;Acc:620989]"	Down Regulation
ENSRNOT00000006836	Tmem18	ENSRNOG00000005144	111.537	219.187	3.88708	0.0177341	-5.81733	0.000217181	0.00836403	transmembrane protein 18 [Source:RGDSymbol;Acc:1359389]	Down Regulation
ENSRNOT00000006860	Wdr89	ENSRNOG00000021628	220.669	351.935	89.4029	0.254033	-1.97691	0.0316815	0.5214	WD repeat domain 89 [Source:RGDSymbol;Acc:1307393]	Down Regulation
ENSRNOT00000006995	Mia2	ENSRNOG00000005101	649.283	965.248	333.317	0.345318	-1.534	0.0106672	0.229561	MIA SH3 domain ER export factor 2 [Source:RGDSymbol;Acc:6488546]	Down Regulation
ENSRNOT00000007091	Csdc2	ENSRNOG00000005332	304.733	456.898	152.568	0.333922	-1.58242	0.04593	0.683152	cold shock domain containing C2 [Source:RGDSymbol;Acc:628780]	Down Regulation
ENSRNOT00000007173	AABR07040938.1	ENSRNOG00000005402	60.7139	121.428	0	0	-Inf	0.00126999	0.0377792	-	Down Regulation
ENSRNOT00000007259	Odc1	ENSRNOG00000005424	2262.8	3073.77	1451.83	0.472328	-1.08214	0.0139115	0.28113	ornithine decarboxylase 1 [Source:RGDSymbol;Acc:3227]	Down Regulation
ENSRNOT00000007332	AABR07057196.1	ENSRNOG00000005546	480.051	960.103	0	0	-Inf	2.01457e-19	5.62017e-17	-	Down Regulation
ENSRNOT00000007333	Irf6	ENSRNOG00000005082	163.187	276.814	49.5603	0.179038	-2.48166	0.0210013	0.385574	interferon regulatory factor 6 [Source:RGDSymbol;Acc:1309645]	Down Regulation
ENSRNOT00000007358	Adamts8	ENSRNOG00000005574	1281.55	1738.06	825.034	0.474686	-1.07496	0.0289572	0.484714	ADAM metallopeptidase with thrombospondin type 1motif, 8 [Source:RGD Symbol;Acc:1308511]	Down Regulation
ENSRNOT00000007554	Vapb	ENSRNOG00000005331	1513.05	2060.16	965.94	0.468868	-1.09275	0.0212894	0.389613	VAMP associated protein B and C [Source:RGDSymbol;Acc:68326]	Down Regulation
ENSRNOT00000007577	Mgp	ENSRNOG00000005695	17006.7	23771	10242.5	0.43088	-1.21464	0.00115151	0.0349827	matrix Gla protein [Source:RGD Symbol;Acc:3088]"	Down Regulation
ENSRNOT00000007620	Cul1	ENSRNOG00000005310	133.031	223.304	42.7579	0.191479	-2.38474	0.04318	0.65721	cullin 1 [Source:RGD Symbol;Acc:1308157]"	Down Regulation
ENSRNOT00000007654	LOC100910771	ENSRNOG00000005724	2172.35	3280.61	1064.09	0.324357	-1.62434	0.000298124	0.0111254	mitogen-activated protein kinase kinase kinase 7-like [Source:RGD Symbol;Acc:6496502]	Down Regulation
ENSRNOT00000008002	AABR07048308.2	ENSRNOG00000031590	180.084	360.167	0	0	-Inf	6.31094e-09	5.5741e-07	-	Down Regulation
ENSRNOT00000008055	Rassf5	ENSRNOG00000005342	168.59	296.366	40.8144	0.137716	-2.86023	0.00793466	0.18097	Ras association domain family member 5 [Source:RGDSymbol;Acc:621694]	Down Regulation
ENSRNOT00000008138	Slc38a1	ENSRNOG00000005291	902.93	1227.66	578.204	0.470982	-1.08626	0.0436177	0.661101	solute carrier family 38, member 1 [Source:RGDSymbol;Acc:69645]	Down Regulation
ENSRNOT00000008362	Sp8	ENSRNOG00000005943	32.415	64.8301	0	0	-Inf	0.0303143	0.503976	Sp8 transcription factor [Source:RGDSymbol;Acc:1307619]	Down Regulation
ENSRNOT00000008374	Mthfd1	ENSRNOG00000005602	1928.86	2649.8	1207.91	0.45585	-1.13337	0.0123098	0.257168	methylenetetrahydrofolate dehydrogenase,cyclohydrolase and formyltetrahydrofolate synthetase 1[Source:RGD Symbol;Acc:708531]	Down Regulation
ENSRNOT00000008677	Tmem106b	ENSRNOG00000006206	1197.84	1802.89	592.78	0.328794	-1.60474	0.0015446	0.044977	transmembrane protein 106B [Source:RGDSymbol;Acc:1303037]	Down Regulation
ENSRNOT00000008734	Snap25	ENSRNOG00000006037	45.7927	91.5854	0	0	-Inf	0.00667919	0.15655	synaptosomal-associated protein 25 [Source:MGISymbol;Acc:MGI:98331]	Down Regulation
ENSRNOT00000008786	Dcaf15	ENSRNOG00000006551	858.113	1206.05	510.18	0.423019	-1.24121	0.0235071	0.420116	DDB1 and CUL4 associated factor 15 [Source:RGDSymbol;Acc:1304881]	Down Regulation
ENSRNOT00000008973	Pyurf	ENSRNOG00000006858	61.2284	122.457	0	0	-Inf	0.00119998	0.0361195	PIGY upstream reading frame [Source:RGDSymbol;Acc:1565524]	Down Regulation
ENSRNOT00000009122	Synj2bp	ENSRNOG00000006399	3152.96	5920.12	385.793	0.0651665	-3.93973	3.98356e-17	8.9341e-15	synaptojanin 2 binding protein [Source:RGDSymbol;Acc:69400]	Down Regulation
ENSRNOT00000009187	Slc38a4	ENSRNOG00000006653	693.387	1013.61	373.16	0.368148	-1.44164	0.0140361	0.282401	solute carrier family 38, member 4 [Source:RGDSymbol;Acc:621836]	Down Regulation
ENSRNOT00000009228	Casp8ap2	ENSRNOG00000006487	357.08	714.16	0	0	-Inf	1.59595e-15	3.12042e-13	caspase 8 associated protein 2 [Source:RGDSymbol;Acc:1305771]	Down Regulation
ENSRNOT00000009238	Med7	ENSRNOG00000007053	321.657	523.786	119.528	0.2282	-2.13163	0.00698139	0.162138	mediator complex subunit 7 [Source:RGDSymbol;Acc:6494481]	Down Regulation
ENSRNOT00000009513	Ttc9	ENSRNOG00000007254	835.113	1357.32	312.91	0.230536	-2.11694	0.000190514	0.00738679	tetratricopeptide repeat domain 9 [Source:RGDSymbol;Acc:1565985]	Down Regulation
ENSRNOT00000009691	Zfp691	ENSRNOG00000007398	136.349	272.698	0	0	-Inf	4.48387e-07	2.96454e-05	zinc finger protein 691 [Source:RGDSymbol;Acc:1308150]	Down Regulation
ENSRNOT00000009746	Polr3b	ENSRNOG00000007432	966.651	1457.13	476.168	0.326784	-1.61359	0.00258481	0.0707299	RNA polymerase III subunit B [Source:RGDSymbol;Acc:1565311]	Down Regulation
ENSRNOT00000009988	AABR07052430.1	ENSRNOG00000007605	136.864	273.727	0	0	-Inf	4.25876e-07	2.82387e-05	-	Down Regulation
ENSRNOT00000010001	Irf5	ENSRNOG00000007437	289.163	578.326	0	0	-Inf	3.80764e-13	5.47822e-11	interferon regulatory factor 5 [Source:RGDSymbol;Acc:1310447]	Down Regulation
ENSRNOT00000010092	Rsad2	ENSRNOG00000007539	2990.39	3989.62	1991.16	0.499085	-1.00264	0.0173534	0.331921	radical S-adenosyl methionine domain containing 2[Source:RGD Symbol;Acc:620495]	Down Regulation
ENSRNOT00000010117	Ndufa12	ENSRNOG00000007407	806.663	1155.62	457.704	0.396067	-1.33618	0.0168589	0.325034	NADH:ubiquinone oxidoreductase subunit A12[Source:RGD Symbol;Acc:1311462]	Down Regulation
ENSRNOT00000010283	Dyrk2	ENSRNOG00000007821	1657.28	3314.57	0	0	-Inf	3.02604e-42	5.76865e-39	dual specificity tyrosine phosphorylation regulatedkinase 2 [Source:RGD Symbol;Acc:1312039]	Down Regulation
ENSRNOT00000010406	Bub1b	ENSRNOG00000007906	499.844	711.073	288.616	0.405888	-1.30085	0.046015	0.683152	BUB1 mitotic checkpoint serine/threonine kinase B[Source:RGD Symbol;Acc:619791]	Down Regulation
ENSRNOT00000010614	Rngtt	ENSRNOG00000007867	1665.94	2228.92	1102.96	0.494841	-1.01496	0.0288842	0.484425	RNA guanylyltransferase and 5'-phosphatase[Source:RGD Symbol;Acc:1311410]	Down Regulation
ENSRNOT00000010631	Bcap29	ENSRNOG00000007884	715.895	1281.17	150.625	0.117568	-3.08843	6.16202e-07	4.0275e-05	B-cell receptor-associated protein 29 [Source:RGDSymbol;Acc:1359431]	Down Regulation
ENSRNOT00000011262	Foxs1	ENSRNOG00000008529	37.5603	75.1206	0	0	-Inf	0.0169007	0.325438	forkhead box S1 [Source:RGD Symbol;Acc:1310679]"	Down Regulation
ENSRNOT00000011333	LOC100362830	ENSRNOG00000008551	5976.95	8487.6	3466.31	0.408397	-1.29196	0.00106141	0.0329007	ribosomal protein S7-like [Source:RGDSymbol;Acc:2323948]	Down Regulation
ENSRNOT00000011521	Mogs	ENSRNOG00000008648	966.081	1489.03	443.128	0.297594	-1.74858	0.00114933	0.0349629	mannosyl-oligosaccharide glucosidase [Source:RGDSymbol;Acc:69240]	Down Regulation
ENSRNOT00000011556	Wdr5	ENSRNOG00000008212	1796.17	2491.33	1101.02	0.44194	-1.17808	0.0103165	0.222852	WD repeat domain 5 [Source:RGD Symbol;Acc:1305159]"	Down Regulation
ENSRNOT00000011576	Manea	ENSRNOG00000008626	1840.44	2877.22	803.655	0.279316	-1.84003	7.77974e-05	0.00328964	mannosidase, endo-alpha [Source:RGDSymbol;Acc:620327]	Down Regulation
ENSRNOT00000011799	Tmem268	ENSRNOG00000008712	123.886	243.885	3.88708	0.0159382	-5.97137	7.6506e-05	0.00325307	transmembrane protein 268 [Source:RGDSymbol;Acc:1304595]	Down Regulation
ENSRNOT00000011808	Tmem97	ENSRNOG00000022657	1347.75	2335.94	359.555	0.153923	-2.69972	1.46139e-07	1.03181e-05	transmembrane protein 97 [Source:RGDSymbol;Acc:1307423]	Down Regulation
ENSRNOT00000011892	Penk	ENSRNOG00000008943	3155.58	5281.08	1030.08	0.195051	-2.35808	6.27505e-08	4.66065e-06	proenkephalin [Source:RGD Symbol;Acc:68946]"	Down Regulation
ENSRNOT00000011999	Phlda3	ENSRNOG00000009068	11525.5	15897.8	7153.21	0.44995	-1.15216	0.00233174	0.064266	pleckstrin homology-like domain, family A, member 3[Source:RGD Symbol;Acc:1310502]	Down Regulation
ENSRNOT00000012022	Ssrp1	ENSRNOG00000008825	1301.82	1820.39	783.247	0.430264	-1.21671	0.0133811	0.272754	structure specific recognition protein 1[Source:RGD Symbol;Acc:621143]	Down Regulation
ENSRNOT00000012061	RGD1563441	ENSRNOG00000021540	50.4234	100.847	0	0	-Inf	0.00397734	0.101433	similar to RIKEN cDNA A030009H04 [Source:RGDSymbol;Acc:1563441]	Down Regulation
ENSRNOT00000012075	Ass1	ENSRNOG00000008837	1446.32	2316.39	576.26	0.248775	-2.00709	4.48447e-05	0.00200757	argininosuccinate synthase 1 [Source:RGDSymbol;Acc:2163]	Down Regulation
ENSRNOT00000012160	Pdcl	ENSRNOG00000008484	1497.3	2629.22	365.386	0.138971	-2.84714	1.72001e-08	1.39528e-06	phosducin-like [Source:RGD Symbol;Acc:621135]"	Down Regulation
ENSRNOT00000012279	Dynll2	ENSRNOG00000008921	4604.85	8122.28	1087.41	0.13388	-2.90099	1.10541e-11	1.39709e-09	dynein light chain LC8-type 2 [Source:RGDSymbol;Acc:619860]	Down Regulation
ENSRNOT00000012364	Zbtb6	ENSRNOG00000009340	68.9463	137.893	0	0	-Inf	0.000514898	0.0177555	zinc finger and BTB domain containing 6 [Source:RGDSymbol;Acc:1306007]	Down Regulation
ENSRNOT00000012415	Prkar2b	ENSRNOG00000009079	584.48	819.123	349.838	0.427088	-1.22739	0.0466203	0.686727	protein kinase cAMP-dependent type 2 regulatorysubunit beta [Source:RGD Symbol;Acc:3394]	Down Regulation
ENSRNOT00000012558	Slc35f6	ENSRNOG00000009459	1900.51	2766.08	1034.94	0.374152	-1.4183	0.00191829	0.0545805	solute carrier family 35, member F6 [Source:RGDSymbol;Acc:1309228]	Down Regulation
ENSRNOT00000012583	Ankrd49	ENSRNOG00000009233	720.525	1272.93	168.116	0.13207	-2.92062	1.9158e-06	0.000113066	ankyrin repeat domain 49 [Source:RGDSymbol;Acc:1311759]	Down Regulation
ENSRNOT00000012600	Tbc1d4	ENSRNOG00000009431	81.0371	153.328	8.74594	0.0570406	-4.13187	0.0125027	0.260134	TBC1 domain family, member 4 [Source:RGDSymbol;Acc:1561609]	Down Regulation
ENSRNOT00000012604	Spata2	ENSRNOG00000009207	757.211	1054.78	459.648	0.435778	-1.19833	0.0348334	0.5588	spermatogenesis associated 2 [Source:RGDSymbol;Acc:620754]	Down Regulation
ENSRNOT00000012738	LOC300249	ENSRNOG00000009614	906.417	1230.74	582.091	0.472959	-1.08021	0.0445459	0.667779	similar to 60S ribosomal protein L4 (L1)[Source:RGD Symbol;Acc:1583853]	Down Regulation
ENSRNOT00000012806	Hsd17b12	ENSRNOG00000009630	1644.48	2907.06	381.906	0.131372	-2.92827	3.82333e-09	3.51255e-07	hydroxysteroid (17-beta) dehydrogenase 12[Source:RGD Symbol;Acc:708367]	Down Regulation
ENSRNOT00000012844	Lrrn2	ENSRNOG00000009691	903.017	1772.02	34.012	0.0191939	-5.70321	1.50433e-17	3.47607e-15	leucine rich repeat neuronal 2 [Source:RGDSymbol;Acc:1305482]	Down Regulation
ENSRNOT00000013030	Tram1l1	ENSRNOG00000009835	739.372	1478.74	0	0	-Inf	2.66842e-26	1.32702e-23	translocation associated membrane protein 1-like 1[Source:RGD Symbol;Acc:1306398]	Down Regulation
ENSRNOT00000013071	Naa38	ENSRNOG00000009823	815.179	1129.9	500.462	0.442928	-1.17486	0.0343675	0.554436	N(alpha)-acetyltransferase 38, NatC auxiliarysubunit [Source:RGD Symbol;Acc:1559617]	Down Regulation
ENSRNOT00000013114	Mrpl10	ENSRNOG00000009567	1478.67	2081.77	875.566	0.420588	-1.24952	0.00902193	0.200374	mitochondrial ribosomal protein L10 [Source:RGDSymbol;Acc:1588626]	Down Regulation
ENSRNOT00000013188	Timm8b	ENSRNOG00000009888	626.176	1252.35	0	0	-Inf	1.71689e-23	6.65687e-21	translocase of inner mitochondrial membrane 8homolog B [Source:RGD Symbol;Acc:619840]	Down Regulation
ENSRNOT00000013431	Riox1	ENSRNOG00000010126	471.819	943.638	0	0	-Inf	3.55228e-19	9.56022e-17	ribosomal oxygenase 1 [Source:RGDSymbol;Acc:1307704]	Down Regulation
ENSRNOT00000013516	Tgfb3	ENSRNOG00000009867	12173.7	17451.6	6895.69	0.395131	-1.3396	0.000411913	0.0146092	transforming growth factor, beta 3 [Source:RGDSymbol;Acc:3851]	Down Regulation
ENSRNOT00000013569	Bpgm	ENSRNOG00000010133	3571.11	4952.81	2189.4	0.442052	-1.17771	0.00440935	0.110844	bisphosphoglycerate mutase [Source:RGDSymbol;Acc:735018]	Down Regulation
ENSRNOT00000013704	Asb8	ENSRNOG00000010099	347.672	638.01	57.3345	0.0898645	-3.4761	1.99063e-05	0.000958685	ankyrin repeat and SOCS box-containing 8[Source:RGD Symbol;Acc:1309246]	Down Regulation
ENSRNOT00000014058	LOC100363502	ENSRNOG00000010452	4259.93	6570.48	1949.37	0.296687	-1.75299	2.09591e-05	0.00100305	cytochrome c, somatic-like [Source:RGDSymbol;Acc:2322845]	Down Regulation
ENSRNOT00000014065	Tmem123	ENSRNOG00000010584	3275.19	5702.99	847.384	0.148586	-2.75063	4.3583e-10	4.61576e-08	transmembrane protein 123 [Source:RGDSymbol;Acc:1305625]	Down Regulation
ENSRNOT00000014095	Casp3	ENSRNOG00000010475	2637.59	4180	1095.19	0.262006	-1.93233	1.11755e-05	0.000568111	caspase 3 [Source:RGD Symbol;Acc:2275]"	Down Regulation
ENSRNOT00000014326	Tpbg	ENSRNOG00000010694	60.7139	121.428	0	0	-Inf	0.00126999	0.0377792	trophoblast glycoprotein [Source:RGDSymbol;Acc:621453]	Down Regulation
ENSRNOT00000014348	Noct	ENSRNOG00000010799	403.553	707.986	99.1207	0.140004	-2.83646	0.000141662	0.00564574	nocturnin [Source:RGD Symbol;Acc:1587344]"	Down Regulation
ENSRNOT00000014496	RGD1309534	ENSRNOG00000010887	877.207	1246.18	508.236	0.407836	-1.29394	0.0176395	0.335543	similar to RIKEN cDNA 4931406C07 [Source:RGDSymbol;Acc:1309534]	Down Regulation
ENSRNOT00000014506	Gmeb1	ENSRNOG00000010910	1265.58	1897.57	633.595	0.333899	-1.58252	0.00154805	0.0449976	glucocorticoid modulatory element binding protein 1[Source:RGD Symbol;Acc:1563208]	Down Regulation
ENSRNOT00000014519	Tmem108	ENSRNOG00000010911	365.078	634.923	95.2336	0.149992	-2.73704	0.000385156	0.0137885	transmembrane protein 108 [Source:NCBIgene;Acc:300967]	Down Regulation
ENSRNOT00000014718	Abcf2	ENSRNOG00000010609	462.357	917.912	6.8024	0.00741073	-7.07617	1.323e-14	2.2928e-12	ATP binding cassette subfamily F member 2[Source:RGD Symbol;Acc:1304942]	Down Regulation
ENSRNOT00000014733	Ift122	ENSRNOG00000010952	61.7429	123.486	0	0	-Inf	0.00113388	0.0347237	intraflagellar transport 122 [Source:RGDSymbol;Acc:1311302]	Down Regulation
ENSRNOT00000014763	Twist1	ENSRNOG00000011101	1080.92	1547.69	614.159	0.396823	-1.33343	0.00976919	0.213652	twist family bHLH transcription factor 1[Source:RGD Symbol;Acc:621455]	Down Regulation
ENSRNOT00000014764	Calcb	ENSRNOG00000011074	786.456	1162.83	410.087	0.352665	-1.50363	0.00787519	0.179894	calcitonin-related polypeptide, beta [Source:RGDSymbol;Acc:620997]	Down Regulation
ENSRNOT00000014770	Dusp7	ENSRNOG00000010789	2928.3	4866.37	990.235	0.203485	-2.297	1.6886e-07	1.17769e-05	dual specificity phosphatase 7 [Source:RGDSymbol;Acc:735026]	Down Regulation
ENSRNOT00000014775	Pigh	ENSRNOG00000010914	481.608	684.318	278.898	0.407557	-1.29493	0.0499411	0.720791	phosphatidylinositol glycan anchor biosynthesis,class H [Source:RGD Symbol;Acc:1311438]	Down Regulation
ENSRNOT00000014798	Bnip3l	ENSRNOG00000009820	8182.34	13252.1	3112.58	0.234875	-2.09004	1.28002e-07	9.06555e-06	BCL2 interacting protein 3 like [Source:RGDSymbol;Acc:621354]	Down Regulation
ENSRNOT00000014860	Arsb	ENSRNOG00000011150	2214.5	3189.02	1239.98	0.388828	-1.3628	0.00216609	0.0605025	arylsulfatase B [Source:RGD Symbol;Acc:2158]"	Down Regulation
ENSRNOT00000014885	Il17ra	ENSRNOG00000011153	2445.49	3632.54	1258.44	0.346436	-1.52934	0.000499774	0.0173225	interleukin 17 receptor A [Source:RGDSymbol;Acc:1306559]	Down Regulation
ENSRNOT00000014912	Ssr3	ENSRNOG00000011148	9535.88	17559.7	1512.08	0.0861106	-3.53767	2.13627e-17	4.83854e-15	signal sequence receptor subunit 3 [Source:RGDSymbol;Acc:621630]	Down Regulation
ENSRNOT00000015127	Slc7a2	ENSRNOG00000011016	68.889	135.834	1.94354	0.0143082	-6.12702	0.00314661	0.0828329	solute carrier family 7 member 2 [Source:RGDSymbol;Acc:68387]	Down Regulation
ENSRNOT00000015401	Slitrk2	ENSRNOG00000011562	83.353	166.706	0	0	-Inf	0.000108488	0.00443968	SLIT and NTRK-like family, member 2 [Source:RGDSymbol;Acc:1561361]	Down Regulation
ENSRNOT00000015421	Rnf146	ENSRNOG00000011588	1142.14	1966.51	317.769	0.16159	-2.62959	7.89106e-07	5.04234e-05	ring finger protein 146 [Source:RGDSymbol;Acc:1306482]	Down Regulation
ENSRNOT00000015553	Dlgap5	ENSRNOG00000010721	948.208	1318.21	578.204	0.438627	-1.18893	0.0255177	0.440893	DLG associated protein 5 [Source:RGDSymbol;Acc:1311247]	Down Regulation
ENSRNOT00000015611	Zfp869	ENSRNOG00000033351	144.322	244.914	43.7297	0.178552	-2.48559	0.0291211	0.486969	zinc finger protein 869 [Source:RGDSymbol;Acc:2320746]	Down Regulation
ENSRNOT00000015718	Fto	ENSRNOG00000011728	4246.8	5941.73	2551.87	0.429483	-1.21933	0.00268429	0.0725838	FTO, alpha-ketoglutarate dependent dioxygenase[Source:RGD Symbol;Acc:1305121]	Down Regulation
ENSRNOT00000015759	Mfap3l	ENSRNOG00000011775	866.153	1372.75	359.555	0.261923	-1.93278	0.000529454	0.0181314	microfibril associated protein 3 like [Source:RGDSymbol;Acc:1311274]	Down Regulation
ENSRNOT00000015786	Auh	ENSRNOG00000011684	949.149	1282.19	616.103	0.480506	-1.05737	0.0463283	0.683746	AU RNA binding methylglutaconyl-CoA hydratase[Source:RGD Symbol;Acc:1306087]	Down Regulation
ENSRNOT00000016330	C1s	ENSRNOG00000011971	11761.7	15849.4	7674.08	0.484187	-1.04636	0.00554869	0.13489	complement C1s [Source:RGD Symbol;Acc:619983]"	Down Regulation
ENSRNOT00000016372	Glrx	ENSRNOG00000012183	1699.54	2982.18	416.89	0.139793	-2.83863	7.82065e-09	6.8546e-07	glutaredoxin [Source:RGD Symbol;Acc:70951]"	Down Regulation
ENSRNOT00000016797	Aspm	ENSRNOG00000012318	899.959	1260.58	539.333	0.427843	-1.22485	0.0234352	0.419159	abnormal spindle microtubule assembly [Source:RGDSymbol;Acc:1307111]	Down Regulation
ENSRNOT00000016814	AC124205.1	ENSRNOG00000012595	61.7429	123.486	0	0	-Inf	0.00113388	0.0347237	-	Down Regulation
ENSRNOT00000016872	Hs2st1	ENSRNOG00000012549	6714.27	9107.08	4321.47	0.474517	-1.07547	0.00574615	0.138659	heparan sulfate 2-O-sulfotransferase 1 [Source:RGDSymbol;Acc:1305366]	Down Regulation
ENSRNOT00000016882	Cnot7	ENSRNOG00000012263	2067.2	2784.61	1349.79	0.484733	-1.04474	0.0192674	0.359162	CCR4-NOT transcription complex, subunit 7[Source:RGD Symbol;Acc:1305313]	Down Regulation
ENSRNOT00000016987	Fam89b	ENSRNOG00000024239	1244.73	2126.02	363.442	0.17095	-2.54835	9.41937e-07	5.96891e-05	family with sequence similarity 89, member B[Source:RGD Symbol;Acc:1311544]	Down Regulation
ENSRNOT00000017063	Zfp64	ENSRNOG00000012762	590.199	867.488	312.91	0.360708	-1.4711	0.0174121	0.332487	zinc finger protein 64 [Source:RGDSymbol;Acc:1307948]	Down Regulation
ENSRNOT00000017076	Arhgap29	ENSRNOG00000012563	6679.57	12067.7	1291.48	0.10702	-3.22404	1.63965e-14	2.77841e-12	Rho GTPase activating protein 29 [Source:RGDSymbol;Acc:1306185]	Down Regulation
ENSRNOT00000017106	Nek3	ENSRNOG00000012757	60.1994	120.399	0	0	-Inf	0.00134412	0.0396239	NIMA-related kinase 3 [Source:RGDSymbol;Acc:1307419]	Down Regulation
ENSRNOT00000017147	Larp6	ENSRNOG00000012438	240.566	438.375	42.7579	0.0975374	-3.3579	0.000367285	0.013317	La ribonucleoprotein domain family, member 6[Source:RGD Symbol;Acc:1308414]	Down Regulation
ENSRNOT00000017199	Rras2	ENSRNOG00000012258	3246.17	5131.87	1360.48	0.265104	-1.91537	7.37241e-06	0.000387704	RAS related 2 [Source:RGD Symbol;Acc:1310793]"	Down Regulation
ENSRNOT00000017265	Rprd1b	ENSRNOG00000012923	1335.93	2120.87	550.994	0.259796	-1.94455	9.89724e-05	0.00408373	regulation of nuclear pre-mRNA domain containing 1B[Source:RGD Symbol;Acc:1304782]	Down Regulation
ENSRNOT00000017312	Heph	ENSRNOG00000012294	102.39	204.781	0	0	-Inf	1.44728e-05	0.000722884	hephaestin [Source:RGD Symbol;Acc:71060]"	Down Regulation
ENSRNOT00000017453	Postn	ENSRNOG00000012660	49933.9	77113.8	22754	0.295071	-1.76087	2.15117e-06	0.000125536	periostin [Source:RGD Symbol;Acc:1305285]"	Down Regulation
ENSRNOT00000017532	Prc1	ENSRNOG00000013057	2199.6	3002.76	1396.44	0.46505	-1.10454	0.0125051	0.260134	protein regulator of cytokinesis 1 [Source:RGDSymbol;Acc:1311754]	Down Regulation
ENSRNOT00000017722	Ccdc115	ENSRNOG00000013234	1101.57	1783.34	419.805	0.235404	-2.08679	7.22864e-05	0.00309089	coiled-coil domain containing 115 [Source:RGDSymbol;Acc:1304653]	Down Regulation
ENSRNOT00000017746	Il13ra1	ENSRNOG00000013170	1268.66	1763.79	773.53	0.438561	-1.18915	0.0161944	0.31502	interleukin 13 receptor subunit alpha 1 [Source:RGDSymbol;Acc:628741]	Down Regulation
ENSRNOT00000017917	Gfer	ENSRNOG00000013370	480.097	752.235	207.959	0.276455	-1.85488	0.00578551	0.139169	growth factor, augmenter of liver regeneration[Source:RGD Symbol;Acc:61845]	Down Regulation
ENSRNOT00000017955	Yae1	ENSRNOG00000013438	1211.67	2334.91	88.4312	0.0378734	-4.72267	5.75448e-16	1.19672e-13	YAE1, ABCE1 maturation factor [Source:RGDSymbol;Acc:1306613]	Down Regulation
ENSRNOT00000018040	Tmem60	ENSRNOG00000013510	402.873	805.745	0	0	-Inf	4.94336e-17	1.09791e-14	transmembrane protein 60 [Source:RGDSymbol;Acc:1308939]	Down Regulation
ENSRNOT00000018097	Myl1	ENSRNOG00000013262	28.2988	56.5977	0	0	-Inf	0.0484685	0.704425	myosin, light chain 1 [Source:RGDSymbol;Acc:1598796]	Down Regulation
ENSRNOT00000018169	Polr2e	ENSRNOG00000013545	2772.87	3733.39	1812.35	0.485444	-1.04262	0.0144287	0.288523	RNA polymerase II subunit E [Source:RGDSymbol;Acc:1589817]	Down Regulation
ENSRNOT00000018341	Myd88	ENSRNOG00000013634	1354.24	1870.81	837.667	0.447756	-1.15922	0.0172661	0.330804	MYD88, innate immune signal transduction adaptor[Source:RGD Symbol;Acc:735043]	Down Regulation
ENSRNOT00000018523	Med20	ENSRNOG00000013852	2058.6	2877.22	1239.98	0.430964	-1.21436	0.00676012	0.157962	mediator complex subunit 20 [Source:RGDSymbol;Acc:1306415]	Down Regulation
ENSRNOT00000018603	Tmed3	ENSRNOG00000013889	3193.61	5111.29	1275.94	0.249631	-2.00213	3.13032e-06	0.000176813	transmembrane p24 trafficking protein 3 [Source:RGDSymbol;Acc:1303327]	Down Regulation
ENSRNOT00000018689	Ing2	ENSRNOG00000013480	224.847	449.694	0	0	-Inf	1.0084e-10	1.13079e-08	inhibitor of growth family, member 2 [Source:RGDSymbol;Acc:1307347]	Down Regulation
ENSRNOT00000018854	Nat1	ENSRNOG00000014055	306.166	525.844	86.4876	0.164474	-2.60407	0.0015319	0.0446988	N-acetyltransferase 1 [Source:RGDSymbol;Acc:70490]	Down Regulation
ENSRNOT00000019002	Zfp703	ENSRNOG00000014199	655.176	1072.27	238.084	0.222037	-2.17112	0.000388907	0.013901	zinc finger protein 703 [Source:RGDSymbol;Acc:1588249]	Down Regulation
ENSRNOT00000019057	Lhfpl6	ENSRNOG00000014153	8929.21	12399	5459.41	0.44031	-1.18341	0.00202749	0.0571896	LHFPL tetraspan subfamily member 6 [Source:RGDSymbol;Acc:1560177]	Down Regulation
ENSRNOT00000019101	Mycl	ENSRNOG00000014259	261.893	523.786	0	0	-Inf	3.85839e-12	5.04369e-10	MYCL proto-oncogene, bHLH transcription factor[Source:RGD Symbol;Acc:1588591]	Down Regulation
ENSRNOT00000019158	Ggact	ENSRNOG00000027040	157.444	314.889	0	0	-Inf	5.57336e-08	4.16654e-06	gamma-glutamylamine cyclotransferase [Source:RGDSymbol;Acc:1304748]	Down Regulation
ENSRNOT00000019246	Gja4	ENSRNOG00000014357	312.831	625.662	0	0	-Inf	5.39654e-14	8.51388e-12	gap junction protein, alpha 4 [Source:RGDSymbol;Acc:2691]	Down Regulation
ENSRNOT00000019367	Klf9	ENSRNOG00000014215	550.541	1101.08	0	0	-Inf	1.8728e-21	5.78948e-19	Kruppel-like factor 9 [Source:RGDSymbol;Acc:70934]	Down Regulation
ENSRNOT00000019386	Sdc4	ENSRNOG00000014297	18670.2	30660.5	6679.95	0.217868	-2.19847	1.01822e-08	8.62697e-07	syndecan 4 [Source:RGD Symbol;Acc:3650]"	Down Regulation
ENSRNOT00000019463	Uri1	ENSRNOG00000014463	2349.61	3312.51	1386.72	0.418631	-1.25625	0.00421467	0.106772	URI1, prefoldin-like chaperone [Source:RGDSymbol;Acc:1310358]	Down Regulation
ENSRNOT00000019574	Txndc17	ENSRNOG00000014072	1403.14	2300.95	505.321	0.219614	-2.18696	1.14299e-05	0.000579755	thioredoxin domain containing 17 [Source:RGDSymbol;Acc:1308868]	Down Regulation
ENSRNOT00000020044	Nr2f1	ENSRNOG00000014795	1165.9	1563.13	768.671	0.491753	-1.024	0.0417394	0.641257	nuclear receptor subfamily 2, group F, member 1[Source:RGD Symbol;Acc:621682]	Down Regulation
ENSRNOT00000020168	Zbtb46	ENSRNOG00000014592	59.1703	118.341	0	0	-Inf	0.0015058	0.0439931	zinc finger and BTB domain containing 46[Source:RGD Symbol;Acc:1307408]	Down Regulation
ENSRNOT00000020174	Exog	ENSRNOG00000014801	477.294	721.363	233.225	0.323312	-1.629	0.014845	0.29633	exo/endonuclease G [Source:RGD Symbol;Acc:1304628]"	Down Regulation
ENSRNOT00000020216	Ifitm2	ENSRNOG00000014936	2813.25	5620.67	5.83063	0.00103736	-9.91287	4.91916e-48	1.60758e-44	interferon induced transmembrane protein 2[Source:RGD Symbol;Acc:69332]	Down Regulation
ENSRNOT00000020347	Ubxn8	ENSRNOG00000015109	843.51	1257.5	429.523	0.341569	-1.54975	0.00524376	0.129403	UBX domain protein 8 [Source:RGDSymbol;Acc:1306023]	Down Regulation
ENSRNOT00000020385	Yipf5	ENSRNOG00000014564	7411.82	9886.07	4937.57	0.499447	-1.0016	0.00951096	0.209608	Yip1 domain family, member 5 [Source:RGDSymbol;Acc:1359165]	Down Regulation
ENSRNOT00000020520	Lrrc32	ENSRNOG00000015310	957.555	1339.82	575.288	0.429377	-1.21968	0.0216907	0.395376	leucine rich repeat containing 32 [Source:RGDSymbol;Acc:1309087]	Down Regulation
ENSRNOT00000020536	Mob4	ENSRNOG00000014980	2560.56	3594.47	1526.65	0.424723	-1.23541	0.00432689	0.109252	MOB family member 4, phocein [Source:RGDSymbol;Acc:620183]	Down Regulation
ENSRNOT00000020683	Purg	ENSRNOG00000015426	101.361	202.723	0	0	-Inf	1.61176e-05	0.000792916	purine-rich element binding protein G [Source:RGDSymbol;Acc:1305088]	Down Regulation
ENSRNOT00000020712	Mff	ENSRNOG00000048016	224.585	352.964	96.2053	0.272564	-1.87533	0.0393066	0.612518	mitochondrial fission factor [Source:RGDSymbol;Acc:1310230]	Down Regulation
ENSRNOT00000020748	Rab8a	ENSRNOG00000014621	2015.85	3052.16	979.545	0.320935	-1.63965	0.000315184	0.0116481	RAB8A, member RAS oncogene family [Source:RGDSymbol;Acc:621144]	Down Regulation
ENSRNOT00000020794	RGD1308147	ENSRNOG00000015523	694.085	1230.74	157.427	0.127912	-2.96677	1.8309e-06	0.000109072	similar to expressed sequence AW209491 [Source:RGDSymbol;Acc:1308147]	Down Regulation
ENSRNOT00000021022	Ippk	ENSRNOG00000015631	439.421	669.911	208.931	0.311878	-1.68094	0.0148592	0.296355	inositol-pentakisphosphate 2-kinase [Source:RGDSymbol;Acc:1311271]	Down Regulation
ENSRNOT00000021052	Zswim3	ENSRNOG00000015525	469.266	782.077	156.455	0.200051	-2.32156	0.000760154	0.0244575	zinc finger, SWIM-type containing 3 [Source:RGDSymbol;Acc:1309789]	Down Regulation
ENSRNOT00000021221	Snrpd2	ENSRNOG00000015844	2800.65	3771.46	1829.84	0.485182	-1.0434	0.0142199	0.284596	small nuclear ribonucleoprotein D2 polypeptide[Source:RGD Symbol;Acc:1593018]	Down Regulation
ENSRNOT00000021258	Pja2	ENSRNOG00000015528	1815.85	2726.98	904.719	0.331766	-1.59176	0.000590685	0.0197551	praja ring finger ubiquitin ligase 2 [Source:RGDSymbol;Acc:620273]	Down Regulation
ENSRNOT00000021321	Ube4a	ENSRNOG00000026833	349.7	606.11	93.29	0.153916	-2.69978	0.000562107	0.0189099	ubiquitination factor E4A [Source:RGDSymbol;Acc:1303173]	Down Regulation
ENSRNOT00000021437	Ppil4	ENSRNOG00000015552	2263.01	3255.91	1270.1	0.390092	-1.35811	0.00216049	0.0604199	peptidylprolyl isomerase like 4 [Source:RGDSymbol;Acc:1311051]	Down Regulation
ENSRNOT00000021502	Gatad2b	ENSRNOG00000015553	638.525	1277.05	0	0	-Inf	8.22097e-24	3.29935e-21	GATA zinc finger domain containing 2B [Source:RGDSymbol;Acc:1308533]	Down Regulation
ENSRNOT00000021816	Ankfy1	ENSRNOG00000016212	4559.93	6840.09	2279.77	0.333296	-1.58512	9.90762e-05	0.00408373	ankyrin repeat and FYVE domain containing 1[Source:RGD Symbol;Acc:1309598]	Down Regulation
ENSRNOT00000021979	Fzd1	ENSRNOG00000016242	3066.72	4270.55	1862.89	0.436216	-1.19688	0.00453928	0.113487	frizzled class receptor 1 [Source:RGDSymbol;Acc:61916]	Down Regulation
ENSRNOT00000022014	Fam136a	ENSRNOG00000016273	981.955	1692.79	271.124	0.160164	-2.64237	1.84648e-06	0.000109714	family with sequence similarity 136, member A[Source:RGD Symbol;Acc:1304825]	Down Regulation
ENSRNOT00000022020	Scara3	ENSRNOG00000016177	6190.82	8804.54	3577.09	0.406278	-1.29946	0.000963488	0.0302758	scavenger receptor class A, member 3 [Source:RGDSymbol;Acc:1309269]	Down Regulation
ENSRNOT00000022128	Cx3cl1	ENSRNOG00000016326	800.601	1112.4	488.801	0.43941	-1.18636	0.033615	0.544216	C-X3-C motif chemokine ligand 1 [Source:RGDSymbol;Acc:620458]	Down Regulation
ENSRNOT00000022200	Ngf	ENSRNOG00000016571	107.592	199.635	15.5483	0.0778836	-3.68254	0.00826639	0.18723	nerve growth factor [Source:RGDSymbol;Acc:1598328]	Down Regulation
ENSRNOT00000022351	Dlgap1	ENSRNOG00000016196	152.814	305.628	0	0	-Inf	8.76744e-08	6.34696e-06	DLG associated protein 1 [Source:RGDSymbol;Acc:620223]	Down Regulation
ENSRNOT00000022396	Zfp161	ENSRNOG00000016719	468.007	754.293	181.721	0.240916	-2.0534	0.0026462	0.0719791	zinc finger protein 161 [Source:RGDSymbol;Acc:628712]	Down Regulation
ENSRNOT00000022425	Tm2d2	ENSRNOG00000016559	680.692	941.58	419.805	0.445852	-1.16536	0.0468661	0.689016	TM2 domain containing 2 [Source:RGDSymbol;Acc:1306769]	Down Regulation
ENSRNOT00000022864	Btf3	ENSRNOG00000016912	4612.73	7061.33	2164.13	0.306477	-1.70615	2.91967e-05	0.00134387	basic transcription factor 3 [Source:RGDSymbol;Acc:1308095]	Down Regulation
ENSRNOT00000022865	Sfmbt1	ENSRNOG00000016645	502.088	966.277	37.8991	0.0392217	-4.6722	7.57379e-10	7.56585e-08	Scm-like with four mbt domains 1 [Source:RGDSymbol;Acc:61999]	Down Regulation
ENSRNOT00000023032	Slc25a46	ENSRNOG00000017091	2013.09	3249.74	776.445	0.238926	-2.06537	7.70352e-06	0.000403262	solute carrier family 25, member 46 [Source:RGDSymbol;Acc:1305072]	Down Regulation
ENSRNOT00000023097	Slc35e2b	ENSRNOG00000017075	641.22	919.97	362.471	0.394003	-1.34372	0.0251446	0.43729	solute carrier family 35, member E2B [Source:RGDSymbol;Acc:1309076]	Down Regulation
ENSRNOT00000023163	Atp11a	ENSRNOG00000017154	6785	11333.9	2236.05	0.197287	-2.34163	6.92806e-09	6.09563e-07	ATPase phospholipid transporting 11A [Source:RGDSymbol;Acc:1308688]	Down Regulation
ENSRNOT00000023285	Cd2bp2	ENSRNOG00000017201	4205.26	5741.06	2669.46	0.464976	-1.10477	0.00645257	0.152017	Cd2 (cytoplasmic tail) binding protein 2[Source:RGD Symbol;Acc:1311741]	Down Regulation
ENSRNOT00000023330	Mustn1	ENSRNOG00000017369	174.992	281.959	68.024	0.241255	-2.05137	0.0450659	0.672929	musculoskeletal, embryonic nuclear protein 1[Source:RGD Symbol;Acc:727804]	Down Regulation
ENSRNOT00000023385	Ephx2	ENSRNOG00000017286	642.905	893.214	392.596	0.439531	-1.18596	0.0471064	0.692069	epoxide hydrolase 2 [Source:RGD Symbol;Acc:620732]"	Down Regulation
ENSRNOT00000023514	Rragc	ENSRNOG00000017426	4639.6	6472.72	2806.47	0.433585	-1.20561	0.00274412	0.073736	Ras-related GTP binding C [Source:RGDSymbol;Acc:1311760]	Down Regulation
ENSRNOT00000023515	Higd2a	ENSRNOG00000017372	754.778	1491.09	18.4637	0.0123826	-6.33554	7.00767e-18	1.66987e-15	HIG1 hypoxia inducible domain family, member 2A[Source:RGD Symbol;Acc:1309691]	Down Regulation
ENSRNOT00000023527	Sh3glb2	ENSRNOG00000017295	342.645	684.318	0.971771	0.00142006	-9.45983	4.47416e-14	7.20781e-12	SH3 domain-containing GRB2-like endophilin B2[Source:RGD Symbol;Acc:1305886]	Down Regulation
ENSRNOT00000023530	Igfbp5	ENSRNOG00000017206	1272.06	2340.06	204.072	0.0872081	-3.51939	7.6483e-11	8.7046e-09	insulin-like growth factor binding protein 5[Source:RGD Symbol;Acc:2876]	Down Regulation
ENSRNOT00000023542	Kcnt1	ENSRNOG00000017283	44.7636	89.5273	0	0	-Inf	0.00749754	0.17203	potassium sodium-activated channel subfamily Tmember 1 [Source:RGD Symbol;Acc:621106]	Down Regulation
ENSRNOT00000023641	Nsun2	ENSRNOG00000017254	2402.23	3352.64	1451.83	0.433039	-1.20743	0.00572323	0.138252	NOP2/Sun RNA methyltransferase family, member 2[Source:RGD Symbol;Acc:1311954]	Down Regulation
ENSRNOT00000023664	Anxa1	ENSRNOG00000017469	28218.8	37659.1	18778.5	0.498645	-1.00392	0.00630493	0.149308	annexin A1 [Source:RGD Symbol;Acc:2118]"	Down Regulation
ENSRNOT00000023877	Edrf1	ENSRNOG00000017728	203.237	406.474	0	0	-Inf	7.22724e-10	7.25133e-08	erythroid differentiation regulatory factor 1[Source:RGD Symbol;Acc:1306820]	Down Regulation
ENSRNOT00000023890	Nedd4l	ENSRNOG00000017610	882.051	1490.06	274.039	0.183911	-2.44292	1.57672e-05	0.000779031	neural precursor cell expressed, developmentallydown-regulated 4-like, E3 ubiquitin protein ligase[Source:RGD Symbol;Acc:735047]	Down Regulation
ENSRNOT00000024099	Camk1d	ENSRNOG00000017882	780.654	1163.85	397.454	0.341498	-1.55005	0.00633745	0.149923	calcium/calmodulin-dependent protein kinase ID[Source:RGD Symbol;Acc:1560691]	Down Regulation
ENSRNOT00000024286	Rab8b	ENSRNOG00000018009	3547.76	6139.31	956.223	0.155754	-2.68266	7.08615e-10	7.14109e-08	RAB8B, member RAS oncogene family [Source:RGDSymbol;Acc:628764]	Down Regulation
ENSRNOT00000024323	Rnf182	ENSRNOG00000018070	62.6861	122.457	2.91531	0.0238069	-5.39248	0.00905499	0.200745	ring finger protein 182 [Source:RGDSymbol;Acc:1560399]	Down Regulation
ENSRNOT00000024393	Hpdl	ENSRNOG00000018143	31.386	62.772	0	0	-Inf	0.0340831	0.550237	4-hydroxyphenylpyruvate dioxygenase-like[Source:RGD Symbol;Acc:1310014]	Down Regulation
ENSRNOT00000024427	LOC108348081	ENSRNOG00000018148	350.641	570.093	131.189	0.230119	-2.11955	0.00548661	0.133523	CD99 antigen-like protein 2 [Source:RGDSymbol;Acc:11437172]	Down Regulation
ENSRNOT00000024543	Nkiras2	ENSRNOG00000018095	1099.83	1790.55	409.116	0.228487	-2.12982	5.29083e-05	0.0023456	NFKB inhibitor interacting Ras-like 2 [Source:RGDSymbol;Acc:1307363]	Down Regulation
ENSRNOT00000024678	Rps15a	ENSRNOG00000018320	185.97	344.731	27.2096	0.0789298	-3.66329	0.000642944	0.021251	ribosomal protein S15a [Source:RGDSymbol;Acc:619939]	Down Regulation
ENSRNOT00000024781	Isca1	ENSRNOG00000018343	1837.03	3226.07	447.986	0.138865	-2.84825	4.1689e-09	3.81471e-07	iron-sulfur cluster assembly 1 [Source:RGDSymbol;Acc:727792]	Down Regulation
ENSRNOT00000024831	Smad7	ENSRNOG00000018359	1200.78	2240.24	161.314	0.0720075	-3.79571	8.78722e-12	1.11676e-09	SMAD family member 7 [Source:RGD Symbol;Acc:69314]"	Down Regulation
ENSRNOT00000024916	LOC100362339	ENSRNOG00000018471	73.0625	146.125	0	0	-Inf	0.000329012	0.0121199	ribosomal protein S19-like [Source:RGDSymbol;Acc:2318347]	Down Regulation
ENSRNOT00000025020	Pcgf5	ENSRNOG00000018532	387.169	590.674	183.665	0.310941	-1.68529	0.0198675	0.368008	polycomb group ring finger 5 [Source:RGDSymbol;Acc:1583513]	Down Regulation
ENSRNOT00000025300	Dnajb3	ENSRNOG00000023172	34.4731	68.9463	0	0	-Inf	0.0239885	0.422968	DnaJ heat shock protein family (Hsp40) member B3[Source:RGD Symbol;Acc:1594215]	Down Regulation
ENSRNOT00000025629	Plk1	ENSRNOG00000018815	863.943	1206.05	521.841	0.432688	-1.2086	0.0270011	0.460954	polo-like kinase 1 [Source:RGD Symbol;Acc:3352]"	Down Regulation
ENSRNOT00000025903	Kif2c	ENSRNOG00000019100	431.618	668.882	194.354	0.290566	-1.78306	0.0105139	0.226474	kinesin family member 2C [Source:RGDSymbol;Acc:620239]	Down Regulation
ENSRNOT00000025928	Fas	ENSRNOG00000019142	1068.86	1550.78	586.95	0.378488	-1.40168	0.00685885	0.159617	Fas cell surface death receptor [Source:RGDSymbol;Acc:619831]	Down Regulation
ENSRNOT00000026177	Rab12	ENSRNOG00000019295	467.861	696.666	239.056	0.343142	-1.54312	0.0216164	0.394651	RAB12, member RAS oncogene family [Source:RGDSymbol;Acc:3527]	Down Regulation
ENSRNOT00000026252	Zfp61	ENSRNOG00000019416	257.543	419.852	95.2336	0.226827	-2.14034	0.0134751	0.273763	zinc finger protein 61 [Source:RGDSymbol;Acc:1563843]	Down Regulation
ENSRNOT00000026258	Tef	ENSRNOG00000019383	1240.94	1902.71	579.176	0.304395	-1.71598	0.000666999	0.0218287	TEF, PAR bZIP transcription factor [Source:RGDSymbol;Acc:3841]	Down Regulation
ENSRNOT00000026263	Zfp61	ENSRNOG00000019416	54.0251	108.05	0	0	-Inf	0.00266288	0.0721754	zinc finger protein 61 [Source:RGDSymbol;Acc:1563843]	Down Regulation
ENSRNOT00000026426	Smim3	ENSRNOG00000019536	2493.27	4982.65	3.88708	0.000780123	-10.324	6.79061e-47	1.72602e-43	small integral membrane protein 3 [Source:RGDSymbol;Acc:628864]	Down Regulation
ENSRNOT00000026466	Bckdk	ENSRNOG00000019485	133.747	249.03	18.4637	0.0741423	-3.75356	0.00285603	0.0763254	branched chain ketoacid dehydrogenase kinase[Source:RGD Symbol;Acc:2198]	Down Regulation
ENSRNOT00000026595	Btbd1	ENSRNOG00000019529	4000.98	5576.42	2425.54	0.434964	-1.20103	0.00328761	0.0861482	BTB domain containing 1 [Source:RGDSymbol;Acc:1310962]	Down Regulation
ENSRNOT00000026648	Timm13	ENSRNOG00000019682	994.207	1521.96	466.45	0.306479	-1.70614	0.00136953	0.0402692	translocase of inner mitochondrial membrane 13[Source:RGD Symbol;Acc:628845]	Down Regulation
ENSRNOT00000026724	AABR07032097.1	ENSRNOG00000019744	164.648	329.296	0	0	-Inf	2.76866e-08	2.14698e-06	-	Down Regulation
ENSRNOT00000026742	Dph3	ENSRNOG00000019727	969.607	1685.58	253.632	0.150472	-2.73244	9.77973e-07	6.14598e-05	diphthamide biosynthesis 3 [Source:RGDSymbol;Acc:1590566]	Down Regulation
ENSRNOT00000027029	Mrps12	ENSRNOG00000019949	420.444	686.376	154.512	0.225112	-2.15128	0.00255091	0.0699697	mitochondrial ribosomal protein S12 [Source:RGDSymbol;Acc:1306221]	Down Regulation
ENSRNOT00000027063	Kcnc3	ENSRNOG00000019959	97.7596	195.519	0	0	-Inf	2.35177e-05	0.00110926	potassium voltage-gated channel subfamily C member3 [Source:RGD Symbol;Acc:621358]	Down Regulation
ENSRNOT00000027116	Mlx	ENSRNOG00000019983	1840.84	2455.31	1226.38	0.499479	-1.00151	0.0278953	0.472804	MLX, MAX dimerization protein [Source:RGDSymbol;Acc:1308590]	Down Regulation
ENSRNOT00000027117	Slc7a6	ENSRNOG00000019943	1296.04	1822.45	769.643	0.422313	-1.24362	0.0116031	0.245344	solute carrier family 7 member 6 [Source:RGDSymbol;Acc:1309193]	Down Regulation
ENSRNOT00000027196	Borcs7	ENSRNOG00000020076	1099.44	1898.6	300.277	0.158158	-2.66057	7.73011e-07	4.95333e-05	BLOC-1 related complex subunit 7 [Source:RGDSymbol;Acc:1311783]	Down Regulation
ENSRNOT00000027525	Kif22	ENSRNOG00000020281	1031.53	1396.42	666.635	0.477389	-1.06676	0.0399037	0.619713	kinesin family member 22 [Source:RGDSymbol;Acc:1311886]	Down Regulation
ENSRNOT00000027734	Banf1	ENSRNOG00000020460	2189.42	3457.6	921.239	0.266439	-1.90813	2.48531e-05	0.00116266	barrier to autointegration factor 1 [Source:RGDSymbol;Acc:620662]	Down Regulation
ENSRNOT00000027738	Prpf38b	ENSRNOG00000020438	2155.52	2920.44	1390.6	0.476162	-1.07047	0.0157784	0.309294	pre-mRNA processing factor 38B [Source:RGDSymbol;Acc:1562940]	Down Regulation
ENSRNOT00000027739	Nrep	ENSRNOG00000020467	1101.92	1778.2	425.636	0.239364	-2.06272	8.61463e-05	0.00360271	neuronal regeneration related protein [Source:RGDSymbol;Acc:631411]	Down Regulation
ENSRNOT00000028039	Pfkfb4	ENSRNOG00000020656	164.648	329.296	0	0	-Inf	2.76866e-08	2.14698e-06	6-phosphofructo-2-kinase/fructose-2,6-biphosphatase4 [Source:RGD Symbol;Acc:3310]	Down Regulation
ENSRNOT00000028075	Ccdc51	ENSRNOG00000020688	354.126	538.193	170.06	0.315983	-1.66208	0.0263759	0.453324	coiled-coil domain containing 51 [Source:RGDSymbol;Acc:1311466]	Down Regulation
ENSRNOT00000028109	Brca1	ENSRNOG00000020701	246.338	401.329	91.3465	0.22761	-2.13536	0.015541	0.306044	BRCA1, DNA repair associated [Source:RGDSymbol;Acc:2218]	Down Regulation
ENSRNOT00000028119	Osbpl5	ENSRNOG00000020713	299.453	598.906	0	0	-Inf	1.61811e-13	2.40362e-11	oxysterol binding protein-like 5 [Source:RGDSymbol;Acc:1308402]	Down Regulation
ENSRNOT00000028184	Zfp251	ENSRNOG00000030308	1099.38	2001.5	197.27	0.0985608	-3.34284	1.7883e-09	1.73344e-07	zinc finger protein 251 [Source:RGDSymbol;Acc:1311138]	Down Regulation
ENSRNOT00000028368	Lsm12	ENSRNOG00000020894	4146.81	6696.02	1597.59	0.238588	-2.06741	7.37688e-07	4.76931e-05	LSM12 homolog [Source:RGD Symbol;Acc:1309441]"	Down Regulation
ENSRNOT00000028688	RGD1308428	ENSRNOG00000021129	1673.2	3310.45	35.9555	0.0108612	-6.52467	2.4742e-27	1.34761e-24	similar to RIKEN cDNA 4931406P16 [Source:RGDSymbol;Acc:1308428]	Down Regulation
ENSRNOT00000028703	Cebpg	ENSRNOG00000021144	368.078	603.023	133.133	0.220776	-2.17935	0.00369473	0.0955619	CCAAT/enhancer binding protein gamma [Source:RGDSymbol;Acc:2330]	Down Regulation
ENSRNOT00000028754	Cox8a	ENSRNOG00000021177	44.7636	89.5273	0	0	-Inf	0.00749754	0.17203	cytochrome c oxidase subunit 8A [Source:RGDSymbol;Acc:620638]	Down Regulation
ENSRNOT00000028759	Naa40	ENSRNOG00000021179	759.936	1222.51	297.362	0.243239	-2.03955	0.000454179	0.0159598	N(alpha)-acetyltransferase 40, NatD catalyticsubunit [Source:RGD Symbol;Acc:1565838]	Down Regulation
ENSRNOT00000028767	Bola1	ENSRNOG00000021185	110.851	211.984	9.71771	0.0458417	-4.4472	0.00197557	0.0560015	bolA family member 1 [Source:RGDSymbol;Acc:1310586]	Down Regulation
ENSRNOT00000028893	Trmt6	ENSRNOG00000021270	1218.15	1729.83	706.478	0.408408	-1.29192	0.00984911	0.215194	tRNA methyltransferase 6 [Source:RGDSymbol;Acc:1308877]	Down Regulation
ENSRNOT00000029031	Gria3	ENSRNOG00000007682	105.849	206.839	4.85886	0.023491	-5.41175	0.00056038	0.0189099	glutamate ionotropic receptor AMPA type subunit 3[Source:RGD Symbol;Acc:70958]	Down Regulation
ENSRNOT00000029510	Mansc1	ENSRNOG00000028526	354.098	537.164	171.032	0.318398	-1.6511	0.02734	0.465349	MANSC domain containing 1 [Source:RGDSymbol;Acc:1593458]	Down Regulation
ENSRNOT00000029526	Sgo2	ENSRNOG00000027035	472.722	731.654	213.79	0.292201	-1.77497	0.00845834	0.190822	shugoshin 2 [Source:RGD Symbol;Acc:1308450]"	Down Regulation
ENSRNOT00000029552	Opa3	ENSRNOG00000025890	60.5993	117.312	3.88708	0.0331347	-4.91551	0.0157041	0.30863	OPA3, outer mitochondrial membrane lipid metabolismregulator [Source:RGD Symbol;Acc:1309147]	Down Regulation
ENSRNOT00000030036	Ptk2b	ENSRNOG00000027839	98.7887	197.577	0	0	-Inf	2.11073e-05	0.00100804	protein tyrosine kinase 2 beta [Source:RGDSymbol;Acc:628758]	Down Regulation
ENSRNOT00000030329	Plagl1	ENSRNOG00000025587	336.499	672.998	0	0	-Inf	8.03903e-15	1.43673e-12	PLAG1 like zinc finger 1 [Source:RGDSymbol;Acc:3014]	Down Regulation
ENSRNOT00000030489	Letm2	ENSRNOG00000026180	66.8882	133.776	0	0	-Inf	0.000644701	0.021251	leucine zipper and EF-hand containing transmembraneprotein 2 [Source:RGD Symbol;Acc:1311220]	Down Regulation
ENSRNOT00000030519	Cdkn2aip	ENSRNOG00000022736	1327.06	1906.83	747.292	0.391903	-1.35143	0.00595086	0.142251	CDKN2A interacting protein [Source:RGDSymbol;Acc:1305302]	Down Regulation
ENSRNOT00000030545	Trrap	ENSRNOG00000025244	3012.21	5733.86	290.56	0.0506743	-4.3026	3.09205e-19	8.42068e-17	transformation/transcription domain-associatedprotein [Source:RGD Symbol;Acc:1305446]	Down Regulation
ENSRNOT00000030706	Clec14a	ENSRNOG00000022697	38.5893	77.1787	0	0	-Inf	0.0150422	0.298961	C-type lectin domain containing 14A [Source:RGDSymbol;Acc:1306232]	Down Regulation
ENSRNOT00000030757	Zfp157	ENSRNOG00000001323	156.355	258.291	54.4192	0.210689	-2.24681	0.0386259	0.604795	zinc finger protein 157 [Source:RGDSymbol;Acc:1359435]	Down Regulation
ENSRNOT00000030914	Sema4b	ENSRNOG00000025167	1996.34	2700.22	1292.46	0.478647	-1.06296	0.0179959	0.340508	semaphorin 4B [Source:RGD Symbol;Acc:1307872]"	Down Regulation
ENSRNOT00000031117	Tmem184b	ENSRNOG00000022802	5684.74	8166.53	3202.96	0.392205	-1.35032	0.00066607	0.0218287	transmembrane protein 184B [Source:RGDSymbol;Acc:1306591]	Down Regulation
ENSRNOT00000031189	Yap1	ENSRNOG00000005933	217.329	423.968	10.6895	0.0252129	-5.30969	1.60515e-06	9.7399e-05	yes-associated protein 1 [Source:RGDSymbol;Acc:1306035]	Down Regulation
ENSRNOT00000031701	AABR07026112.1	ENSRNOG00000023473	286.041	466.159	105.923	0.227225	-2.13781	0.00991232	0.215956	ring finger protein 122 [Source:NCBIgene;Acc:502091]	Down Regulation
ENSRNOT00000031807	Cd99l2	ENSRNOG00000023841	314.224	501.147	127.302	0.254021	-1.97698	0.0126752	0.261931	CD99 molecule-like 2 [Source:RGDSymbol;Acc:620896]	Down Regulation
ENSRNOT00000031973	Peg12	ENSRNOG00000024429	121.942	243.885	0	0	-Inf	1.92265e-06	0.000113066	paternally expressed 12 [Source:RGDSymbol;Acc:1307664]	Down Regulation
ENSRNOT00000032126	Slc35d1	ENSRNOG00000022967	1813.46	2431.64	1195.28	0.491552	-1.02458	0.0249561	0.435996	solute carrier family 35 member D1 [Source:RGDSymbol;Acc:1309843]	Down Regulation
ENSRNOT00000032299	Tmem245	ENSRNOG00000026271	607.11	1213.25	0.971771	0.000800966	-10.286	7.06811e-22	2.30986e-19	transmembrane protein 245 [Source:RGDSymbol;Acc:1308958]	Down Regulation
ENSRNOT00000032972	Tacc3	ENSRNOG00000017259	610.12	849.994	370.245	0.435585	-1.19897	0.0485278	0.704839	transforming, acidic coiled-coil containing protein3 [Source:RGD Symbol;Acc:1302948]	Down Regulation
ENSRNOT00000032974	Ell2	ENSRNOG00000027089	2358.04	3283.7	1432.39	0.436213	-1.1969	0.00630001	0.149308	elongation factor for RNA polymerase II 2[Source:RGD Symbol;Acc:1309296]	Down Regulation
ENSRNOT00000033408	Acat2	ENSRNOG00000019189	562.89	1125.78	0	0	-Inf	8.51478e-22	2.74344e-19	acetyl-CoA acetyltransferase 2 [Source:RGDSymbol;Acc:1359366]	Down Regulation
ENSRNOT00000033413	Slc39a8	ENSRNOG00000012508	712.547	1213.25	211.846	0.174611	-2.51779	3.11167e-05	0.00142365	solute carrier family 39 member 8 [Source:RGDSymbol;Acc:1308236]	Down Regulation
ENSRNOT00000033533	Ppp2r3c	ENSRNOG00000023591	825.785	1179.29	472.281	0.400479	-1.3202	0.0173927	0.332395	protein phosphatase 2, regulatory subunit B'',gamma [Source:RGD Symbol;Acc:1309207]	Down Regulation
ENSRNOT00000033784	Kif20a	ENSRNOG00000024428	1203.09	1729.83	676.353	0.390993	-1.35478	0.00705193	0.163445	kinesin family member 20A [Source:RGDSymbol;Acc:1307695]	Down Regulation
ENSRNOT00000033975	Tnrc6b	ENSRNOG00000024907	7270.82	10161.9	4379.77	0.431001	-1.21424	0.00177361	0.0507798	trinucleotide repeat containing 6B [Source:RGDSymbol;Acc:621428]	Down Regulation
ENSRNOT00000034338	Six1	ENSRNOG00000022777	1171.38	1899.62	443.128	0.233271	-2.09992	5.05448e-05	0.00224517	SIX homeobox 1 [Source:RGD Symbol;Acc:620906]"	Down Regulation
ENSRNOT00000034472	Dync1li2	ENSRNOG00000025791	4164.04	8223.13	104.951	0.0127629	-6.2919	1.12966e-34	1.12889e-31	dynein, cytoplasmic 1 light intermediate chain 2[Source:RGD Symbol;Acc:621130]	Down Regulation
ENSRNOT00000034683	Prss35	ENSRNOG00000025184	993.886	1911.97	75.7981	0.0396439	-4.65676	2.7287e-14	4.49077e-12	serine protease 35 [Source:RGD Symbol;Acc:1311282]"	Down Regulation
ENSRNOT00000034690	Zfp445	ENSRNOG00000025554	1019.39	1571.36	467.422	0.297464	-1.74921	0.000970145	0.0303598	zinc finger protein 445 [Source:RGDSymbol;Acc:1559144]	Down Regulation
ENSRNOT00000034969	Cacna2d1	ENSRNOG00000033531	97.7596	195.519	0	0	-Inf	2.35177e-05	0.00110926	calcium voltage-gated channel auxiliary subunitalpha2delta 1 [Source:RGD Symbol;Acc:2247]	Down Regulation
ENSRNOT00000035448	Gcnt2	ENSRNOG00000023778	231.073	359.138	103.008	0.286819	-1.80179	0.0444629	0.666973	glucosaminyl (N-acetyl) transferase 2 [Source:RGDSymbol;Acc:1303198]	Down Regulation
ENSRNOT00000035692	Dmd	ENSRNOG00000046366	207.435	347.819	67.0522	0.192779	-2.37498	0.0133769	0.272754	dystrophin [Source:RGD Symbol;Acc:2507]"	Down Regulation
ENSRNOT00000035821	Slc1a3	ENSRNOG00000016163	324.461	572.151	76.7699	0.134178	-2.89778	0.000369021	0.0133361	solute carrier family 1 member 3 [Source:RGDSymbol;Acc:3698]	Down Regulation
ENSRNOT00000036151	Cdc20	ENSRNOG00000028415	890.44	1232.8	548.079	0.44458	-1.16948	0.0307641	0.508864	cell division cycle 20 [Source:RGDSymbol;Acc:620477]	Down Regulation
ENSRNOT00000036389	Ndufs5	ENSRNOG00000026646	878.779	1250.29	507.265	0.405716	-1.30146	0.0169563	0.326235	NADH:ubiquinone oxidoreductase subunit S5[Source:RGD Symbol;Acc:1311081]	Down Regulation
ENSRNOT00000036814	Usp32	ENSRNOG00000027711	434.972	841.762	28.1814	0.033479	-4.9006	1.52954e-09	1.5017e-07	ubiquitin specific peptidase 32 [Source:RGDSymbol;Acc:1306657]	Down Regulation
ENSRNOT00000037106	Zbtb8b	ENSRNOG00000026898	150.896	254.175	47.6168	0.187339	-2.41628	0.0298234	0.497985	zinc finger and BTB domain containing 8b[Source:RGD Symbol;Acc:1562327]	Down Regulation
ENSRNOT00000037393	Ostc	ENSRNOG00000023322	5541.6	7562.48	3520.73	0.465552	-1.10299	0.00527189	0.129817	oligosaccharyltransferase complex non-catalyticsubunit [Source:RGD Symbol;Acc:1560708]	Down Regulation
ENSRNOT00000037547	MGC94199	ENSRNOG00000026672	440.08	711.073	169.088	0.237793	-2.07222	0.00303112	0.0800691	similar to RIKEN cDNA 2610301B20; EST AI428449[Source:RGD Symbol;Acc:1549749]	Down Regulation
ENSRNOT00000037829	Akap17a	ENSRNOG00000028211	1146.01	1651.62	640.397	0.387738	-1.36685	0.00724218	0.167008	A-kinase anchoring protein 17A [Source:RGDSymbol;Acc:1564640]	Down Regulation
ENSRNOT00000038032	Twf1	ENSRNOG00000022507	7718.53	10396.5	5040.58	0.484835	-1.04443	0.00675491	0.157962	twinfilin actin-binding protein 1 [Source:RGDSymbol;Acc:1311872]	Down Regulation
ENSRNOT00000038521	Zfp637	ENSRNOG00000023065	564.68	945.696	183.665	0.194211	-2.3643	0.000261136	0.00990673	zinc finger protein 637 [Source:RGDSymbol;Acc:1559850]	Down Regulation
ENSRNOT00000038577	AC126572.1	ENSRNOG00000006958	114.739	229.478	0	0	-Inf	4.02117e-06	0.000223816	-	Down Regulation
ENSRNOT00000038764	Coa4	ENSRNOG00000025385	285.961	568.035	3.88708	0.00684304	-7.19115	1.63852e-10	1.79344e-08	cytochrome c oxidase assembly factor 4 homolog[Source:RGD Symbol;Acc:1562228]	Down Regulation
ENSRNOT00000038816	Moap1	ENSRNOG00000033970	328.601	493.943	163.258	0.330519	-1.5972	0.0379046	0.59718	modulator of apoptosis 1 [Source:RGDSymbol;Acc:1307230]	Down Regulation
ENSRNOT00000039096	Bbs10	ENSRNOG00000026913	189.142	319.005	59.278	0.185822	-2.42801	0.0154673	0.305552	Bardet-Biedl syndrome 10 [Source:RGDSymbol;Acc:1560748]	Down Regulation
ENSRNOT00000039263	Isg15	ENSRNOG00000021802	4122.74	5639.19	2606.29	0.462175	-1.11349	0.00615932	0.146619	ISG15 ubiquitin-like modifier [Source:RGDSymbol;Acc:1310312]	Down Regulation
ENSRNOT00000039375	Spast	ENSRNOG00000027136	467.412	855.14	79.6852	0.0931839	-3.42378	2.45977e-06	0.000142455	spastin [Source:RGD Symbol;Acc:1308494]"	Down Regulation
ENSRNOT00000039633	AABR07021759.1	ENSRNOG00000023269	67.4027	134.805	0	0	-Inf	0.000609432	0.0203524	-	Down Regulation
ENSRNOT00000039864	Drp2	ENSRNOG00000026704	60.7139	121.428	0	0	-Inf	0.00126999	0.0377792	dystrophin related protein 2 [Source:RGDSymbol;Acc:621750]	Down Regulation
ENSRNOT00000040060	Relb	ENSRNOG00000033235	825.297	1650.59	0	0	-Inf	2.90668e-28	1.79712e-25	RELB proto-oncogene, NF-kB subunit [Source:RGDSymbol;Acc:2321078]	Down Regulation
ENSRNOT00000040472	Grn	ENSRNOG00000021031	529.324	932.318	126.33	0.135501	-2.88362	2.06384e-05	0.000989776	granulin precursor [Source:RGD Symbol;Acc:61983]"	Down Regulation
ENSRNOT00000040859	Syngap1	ENSRNOG00000000483	72.0334	144.067	0	0	-Inf	0.000367911	0.013317	synaptic Ras GTPase activating protein 1[Source:RGD Symbol;Acc:621090]	Down Regulation
ENSRNOT00000040904	Ldb1	ENSRNOG00000018468	766.559	1076.39	456.732	0.424321	-1.23677	0.0289554	0.484714	LIM domain binding 1 [Source:RGDSymbol;Acc:1310359]	Down Regulation
ENSRNOT00000041130	Itpr1	ENSRNOG00000007104	903.273	1746.3	60.2498	0.0345015	-4.8572	2.14858e-14	3.56165e-12	inositol 1,4,5-trisphosphate receptor, type 1[Source:RGD Symbol;Acc:2933]	Down Regulation
ENSRNOT00000041138	Phka1	ENSRNOG00000003063	72.0334	144.067	0	0	-Inf	0.000367911	0.013317	phosphorylase kinase regulatory subunit alpha 1[Source:RGD Symbol;Acc:621522]	Down Regulation
ENSRNOT00000041227	Mex3c	ENSRNOG00000015777	2801.24	5555.84	46.645	0.00839568	-6.89614	6.80159e-35	7.40919e-32	mex-3 RNA binding family member C [Source:RGDSymbol;Acc:1309023]	Down Regulation
ENSRNOT00000041683	AABR07060610.1	ENSRNOG00000033748	452.782	905.563	0	0	-Inf	1.34206e-18	3.33705e-16	-	Down Regulation
ENSRNOT00000042098	Mt-cyb	ENSRNOG00000031766	28094.6	56188.1	0.971771	1.7295e-05	-15.8193	3.22291e-97	7.37272e-93	mitochondrially encoded cytochrome b [Source:RGDSymbol;Acc:620081]	Down Regulation
ENSRNOT00000042125	Pik3c2b	ENSRNOG00000029938	253.94	395.155	112.725	0.285269	-1.8096	0.0356202	0.566653	phosphatidylinositol-4-phosphate 3-kinase,catalytic subunit type 2 beta [Source:RGDSymbol;Acc:1306541]	Down Regulation
ENSRNOT00000042177	LOC100359668	ENSRNOG00000033776	243.37	486.74	0	0	-Inf	1.93852e-11	2.39058e-09	ferritin light chain 2 [Source:RGDSymbol;Acc:2325062]	Down Regulation
ENSRNOT00000042490	F8a1	ENSRNOG00000037327	423.454	846.907	0	0	-Inf	1.09298e-17	2.55134e-15	coagulation factor VIII-associated 1 [Source:RGDSymbol;Acc:1566014]	Down Regulation
ENSRNOT00000042547	AABR07021871.1	ENSRNOG00000031864	138.605	231.536	45.6732	0.197262	-2.34182	0.0425023	0.649488	-	Down Regulation
ENSRNOT00000042614	Snrpe	ENSRNOG00000031127	86.4401	172.88	0	0	-Inf	7.79952e-05	0.00329191	small nuclear ribonucleoprotein polypeptide E[Source:RGD Symbol;Acc:2321675]	Down Regulation
ENSRNOT00000042790	Vegfa	ENSRNOG00000019598	72.5479	145.096	0	0	-Inf	0.000347912	0.0127581	vascular endothelial growth factor A [Source:RGDSymbol;Acc:619991]	Down Regulation
ENSRNOT00000042952	Ano5	ENSRNOG00000015972	262.632	445.578	79.6852	0.178836	-2.48329	0.00435992	0.109964	anoctamin 5 [Source:NCBI gene;Acc:308637]"	Down Regulation
ENSRNOT00000043197	Prr36	ENSRNOG00000028892	114.739	229.478	0	0	-Inf	4.02117e-06	0.000223816	proline rich 36 [Source:RGD Symbol;Acc:1566084]"	Down Regulation
ENSRNOT00000043820	Fhl1	ENSRNOG00000000875	615.198	1207.07	23.3225	0.0193215	-5.69365	4.25722e-14	6.90696e-12	four and a half LIM domains 1 [Source:RGDSymbol;Acc:2615]	Down Regulation
ENSRNOT00000043870	Slc8a1	ENSRNOG00000008479	363.74	726.509	0.971771	0.00133759	-9.54615	8.97781e-15	1.57982e-12	solute carrier family 8 member A1 [Source:RGDSymbol;Acc:3717]	Down Regulation
ENSRNOT00000044008	Sec16b	ENSRNOG00000005229	112.138	223.304	0.971771	0.00435179	-7.84417	2.18876e-05	0.00104312	SEC16 homolog B, endoplasmic reticulum exportfactor [Source:RGD Symbol;Acc:621658]	Down Regulation
ENSRNOT00000044020	Armc10	ENSRNOG00000012785	1376.51	1920.21	832.808	0.433708	-1.20521	0.0130655	0.268541	armadillo repeat containing 10 [Source:RGDSymbol;Acc:1305915]	Down Regulation
ENSRNOT00000044287	AABR07031756.1	ENSRNOG00000014096	3874.97	6687.79	1062.15	0.158819	-2.65455	6.87095e-10	6.95486e-08	nuclear receptor subfamily 3, group C, member 1[Source:NCBI gene;Acc:24413]	Down Regulation
ENSRNOT00000044293	Siae	ENSRNOG00000031266	657.54	912.766	402.313	0.440763	-1.18193	0.0462535	0.683719	sialic acid acetylesterase [Source:RGDSymbol;Acc:1310431]	Down Regulation
ENSRNOT00000044348	Lpar1	ENSRNOG00000013656	543.926	863.372	224.479	0.260003	-1.9434	0.00260359	0.0711587	lysophosphatidic acid receptor 1 [Source:RGDSymbol;Acc:620563]	Down Regulation
ENSRNOT00000044407	Cbx3	ENSRNOG00000011814	50.9379	101.876	0	0	-Inf	0.00375539	0.0965261	chromobox 3 [Source:RGD Symbol;Acc:1549705]"	Down Regulation
ENSRNOT00000045056	Pogk	ENSRNOG00000032058	394.296	759.438	29.1531	0.0383878	-4.70321	1.56769e-08	1.2808e-06	pogo transposable element derived with KRAB domain[Source:RGD Symbol;Acc:1308951]	Down Regulation
ENSRNOT00000045279	Kdm3a	ENSRNOG00000007814	97.0723	170.822	23.3225	0.136531	-2.8727	0.0413419	0.636746	lysine demethylase 3A [Source:RGDSymbol;Acc:708351]	Down Regulation
ENSRNOT00000045553	Kif21a	ENSRNOG00000014844	733.644	1272.93	194.354	0.152682	-2.7114	7.19116e-06	0.000379919	kinesin family member 21A [Source:RGDSymbol;Acc:1305126]	Down Regulation
ENSRNOT00000045827	Sptan1	ENSRNOG00000015396	8573.35	14644.4	2502.31	0.170872	-2.54902	2.18451e-10	2.36838e-08	spectrin, alpha, non-erythrocytic 1 [Source:RGDSymbol;Acc:621714]	Down Regulation
ENSRNOT00000045855	AABR07013651.1	ENSRNOG00000023943	170.904	274.756	67.0522	0.244043	-2.03479	0.0491171	0.712043	guanylate binding protein 1 [Source:NCBIgene;Acc:304266]	Down Regulation
ENSRNOT00000045905	Adgrl2	ENSRNOG00000032660	55.9113	105.992	5.83063	0.05501	-4.18416	0.0391114	0.610726	adhesion G protein-coupled receptor L2 [Source:RGDSymbol;Acc:620835]	Down Regulation
ENSRNOT00000045974	Ddx39a	ENSRNOG00000004373	593.7	1115.49	71.9111	0.0644659	-3.95532	8.90784e-09	7.68965e-07	DExD-box helicase 39A [Source:RGDSymbol;Acc:619920]	Down Regulation
ENSRNOT00000046273	Atp2b4	ENSRNOG00000003031	1819.76	3583.15	56.3627	0.0157299	-5.99034	1.4533e-25	7.07355e-23	ATPase plasma membrane Ca2+ transporting 4[Source:RGD Symbol;Acc:621305]	Down Regulation
ENSRNOT00000046906	Rlf	ENSRNOG00000027921	1884.53	3221.95	547.107	0.169806	-2.55804	7.85571e-08	5.74145e-06	rearranged L-myc fusion [Source:RGDSymbol;Acc:1305297]	Down Regulation
ENSRNOT00000047111	RGD1565784	ENSRNOG00000029415	475.669	785.164	166.173	0.211641	-2.24031	0.00105477	0.032784	RGD1565784 [Source:RGD Symbol;Acc:1565784]"	Down Regulation
ENSRNOT00000047113	AABR07017250.1	ENSRNOG00000049099	47.8508	95.7016	0	0	-Inf	0.0053029	0.13016	-	Down Regulation
ENSRNOT00000047282	Smim15	ENSRNOG00000031995	317.512	514.524	120.5	0.234196	-2.09421	0.00828241	0.187407	small integral membrane protein 15 [Source:RGDSymbol;Acc:2324600]	Down Regulation
ENSRNOT00000047921	Dnm1	ENSRNOG00000033835	454.84	909.679	0	0	-Inf	1.16103e-18	2.98423e-16	dynamin 1 [Source:RGD Symbol;Acc:71096]"	Down Regulation
ENSRNOT00000048030	Usp13	ENSRNOG00000030639	2408.26	3342.35	1474.18	0.44106	-1.18095	0.00682375	0.159124	ubiquitin specific peptidase 13 [Source:RGDSymbol;Acc:1306044]	Down Regulation
ENSRNOT00000048155	Gemin8	ENSRNOG00000029038	517.566	736.799	298.334	0.404905	-1.30434	0.0428672	0.65419	gem (nuclear organelle) associated protein 8[Source:RGD Symbol;Acc:1359160]	Down Regulation
ENSRNOT00000048450	Oas1a	ENSRNOG00000001369	218.673	437.346	0	0	-Inf	1.76117e-10	1.9185e-08	2'-5' oligoadenylate synthetase 1A [Source:RGDSymbol;Acc:621760]	Down Regulation
ENSRNOT00000048528	Pitpnm2	ENSRNOG00000029260	627.077	1005.38	248.773	0.247442	-2.01484	0.00109486	0.0337182	phosphatidylinositol transfer protein, membrane-associated 2 [Source:RGD Symbol;Acc:1310867]	Down Regulation
ENSRNOT00000049245	Pcdh7	ENSRNOG00000012367	101.876	203.752	0	0	-Inf	1.52728e-05	0.000756236	protocadherin 7 [Source:RGD Symbol;Acc:1303209]"	Down Regulation
ENSRNOT00000050180	Peg3	ENSRNOG00000014791	3808.42	5466.31	2150.53	0.393415	-1.34587	0.00109515	0.0337182	paternally expressed 3 [Source:RGDSymbol;Acc:2323590]	Down Regulation
ENSRNOT00000050222	Nrcam	ENSRNOG00000004067	38.5893	77.1787	0	0	-Inf	0.0150422	0.298961	neuronal cell adhesion molecule [Source:RGDSymbol;Acc:3209]	Down Regulation
ENSRNOT00000050372	Nova1	ENSRNOG00000031440	189.371	327.238	51.5039	0.15739	-2.66759	0.00843743	0.190538	NOVA alternative splicing regulator 1 [Source:RGDSymbol;Acc:621345]	Down Regulation
ENSRNOT00000050922	Pou3f3	ENSRNOG00000038909	176.996	353.993	0	0	-Inf	8.46385e-09	7.33406e-07	POU class 3 homeobox 3 [Source:RGDSymbol;Acc:619768]	Down Regulation
ENSRNOT00000051097	Epb41	ENSRNOG00000010037	640.164	951.87	328.459	0.345067	-1.53505	0.0109744	0.235234	erythrocyte membrane protein band 4.1 [Source:RGDSymbol;Acc:1564762]	Down Regulation
ENSRNOT00000051132	Amer1	ENSRNOG00000007984	703.749	1298.66	108.838	0.0838082	-3.57676	2.07542e-08	1.63715e-06	APC membrane recruitment protein 1 [Source:RGDSymbol;Acc:1560322]	Down Regulation
ENSRNOT00000051319	Atp11c	ENSRNOG00000003472	627.961	967.306	288.616	0.298371	-1.74482	0.00430498	0.108818	ATPase phospholipid transporting 11C [Source:RGDSymbol;Acc:1564481]	Down Regulation
ENSRNOT00000051349	Arl5b	ENSRNOG00000018714	1197.57	2177.47	217.677	0.0999678	-3.32239	9.71562e-10	9.66324e-08	ADP-ribosylation factor like GTPase 5B [Source:RGDSymbol;Acc:1305569]	Down Regulation
ENSRNOT00000051473	Zfp111	ENSRNOG00000024376	181.598	344.731	18.4637	0.0535595	-4.22271	0.000163812	0.00642774	zinc finger protein 111 [Source:RGDSymbol;Acc:620595]	Down Regulation
ENSRNOT00000051504	Spg21	ENSRNOG00000015019	899.071	1734.98	63.1651	0.0364069	-4.77964	4.58485e-14	7.33448e-12	SPG21, maspardin [Source:RGD Symbol;Acc:1359141]"	Down Regulation
ENSRNOT00000051590	Pkig	ENSRNOG00000010235	586.804	972.451	201.157	0.206855	-2.27331	0.000358182	0.0130474	cAMP-dependent protein kinase inhibitor gamma[Source:RGD Symbol;Acc:628775]	Down Regulation
ENSRNOT00000051634	Gabbr1	ENSRNOG00000000774	44.7636	89.5273	0	0	-Inf	0.00749754	0.17203	gamma-aminobutyric acid type B receptor subunit 1[Source:RGD Symbol;Acc:621537]	Down Regulation
ENSRNOT00000051638	Meis2	ENSRNOG00000004730	144.009	268.582	19.4354	0.0723631	-3.7886	0.00185321	0.0529263	Meis homeobox 2 [Source:RGD Symbol;Acc:1305198]"	Down Regulation
ENSRNOT00000051783	Bub1	ENSRNOG00000032778	1037.7	1443.76	631.651	0.437506	-1.19263	0.0217563	0.39601	BUB1 mitotic checkpoint serine/threonine kinase[Source:RGD Symbol;Acc:1311707]	Down Regulation
ENSRNOT00000054957	Arhgdia	ENSRNOG00000036688	25676.7	36402.6	14950.7	0.410704	-1.28383	0.00052885	0.0181314	Rho GDP dissociation inhibitor alpha [Source:RGDSymbol;Acc:1359547]	Down Regulation
ENSRNOT00000055127	Znfx1	ENSRNOG00000008194	4045.18	5802.81	2287.55	0.394214	-1.34295	0.00103977	0.0324056	zinc finger, NFX1-type containing 1 [Source:RGDSymbol;Acc:1306344]	Down Regulation
ENSRNOT00000055437	Resf1	ENSRNOG00000036913	2542.28	3880.54	1204.02	0.310272	-1.68839	0.000119208	0.00483512	retroelement silencing factor 1 [Source:RGDSymbol;Acc:1309621]	Down Regulation
ENSRNOT00000055562	Ctnnbip1	ENSRNOG00000016313	845.631	1351.14	340.12	0.251728	-1.99006	0.000405253	0.0143953	catenin, beta-interacting protein 1 [Source:RGDSymbol;Acc:1562749]	Down Regulation
ENSRNOT00000055583	Mesd	ENSRNOG00000012366	4847.59	8115.08	1580.1	0.194712	-2.36059	1.35528e-08	1.11926e-06	mesoderm development LRP chaperone [Source:RGDSymbol;Acc:1310344]	Down Regulation
ENSRNOT00000055615	Ank2	ENSRNOG00000011076	102.39	204.781	0	0	-Inf	1.44728e-05	0.000722884	ankyrin 2 [Source:RGD Symbol;Acc:620156]"	Down Regulation
ENSRNOT00000055963	Slfn13	ENSRNOG00000021412	2176.24	3438.05	914.437	0.265975	-1.91064	2.47534e-05	0.00116037	schlafen family member 13 [Source:RGDSymbol;Acc:1359139]	Down Regulation
ENSRNOT00000055999	Tmem132e	ENSRNOG00000007455	56.5977	113.195	0	0	-Inf	0.00200153	0.056597	transmembrane protein 132E [Source:RGDSymbol;Acc:1565522]	Down Regulation
ENSRNOT00000056170	Eya3	ENSRNOG00000010396	1957.87	3185.94	729.8	0.229069	-2.12614	4.83349e-06	0.000265158	EYA transcriptional coactivator and phosphatase 3[Source:RGD Symbol;Acc:1309932]	Down Regulation
ENSRNOT00000056651	Nfyc	ENSRNOG00000010735	30.3569	60.7139	0	0	-Inf	0.0383242	0.601815	nuclear transcription factor Y subunit gamma[Source:RGD Symbol;Acc:3173]	Down Regulation
ENSRNOT00000057756	Cep128	ENSRNOG00000003908	90.9553	160.532	21.379	0.133176	-2.90859	0.0460669	0.683152	centrosomal protein 128 [Source:RGDSymbol;Acc:1595693]	Down Regulation
ENSRNOT00000058092	Ap2m1	ENSRNOG00000001709	1238.26	1998.41	478.111	0.239246	-2.06344	5.30589e-05	0.00234773	adaptor related protein complex 2 subunit mu 1[Source:RGD Symbol;Acc:620135]	Down Regulation
ENSRNOT00000058296	Mbp	ENSRNOG00000016516	54.0251	108.05	0	0	-Inf	0.00266288	0.0721754	myelin basic protein [Source:RGD Symbol;Acc:3054]"	Down Regulation
ENSRNOT00000058842	Rassf9	ENSRNOG00000038574	604.566	1209.13	0	0	-Inf	6.3516e-23	2.30634e-20	Ras association domain family member 9 [Source:RGDSymbol;Acc:621329]	Down Regulation
ENSRNOT00000059588	Lypd6	ENSRNOG00000038980	355.59	643.156	68.024	0.105766	-3.24105	4.87541e-05	0.00216984	LY6/PLAUR domain containing 6 [Source:RGDSymbol;Acc:1587119]	Down Regulation
ENSRNOT00000059666	Naa50	ENSRNOG00000039017	800.837	1243.09	358.584	0.288461	-1.79355	0.00158496	0.0459539	N(alpha)-acetyltransferase 50, NatE catalyticsubunit [Source:RGD Symbol;Acc:1310944]	Down Regulation
ENSRNOT00000059942	Adgrl3	ENSRNOG00000030149	69.9753	139.951	0	0	-Inf	0.000460255	0.0161237	adhesion G protein-coupled receptor L3 [Source:RGDSymbol;Acc:620836]	Down Regulation
ENSRNOT00000060264	Reck	ENSRNOG00000014863	39.6184	79.2368	0	0	-Inf	0.0133897	0.272754	reversion-inducing-cysteine-rich protein with kazalmotifs [Source:RGD Symbol;Acc:1308845]	Down Regulation
ENSRNOT00000060335	Gcnt2	ENSRNOG00000023778	1938.97	3641.8	236.14	0.0648416	-3.94694	6.02646e-15	1.09414e-12	glucosaminyl (N-acetyl) transferase 2 [Source:RGDSymbol;Acc:1303198]	Down Regulation
ENSRNOT00000060417	Hdac3	ENSRNOG00000019618	57.6267	115.253	0	0	-Inf	0.00178598	0.0510701	histone deacetylase 3 [Source:RGDSymbol;Acc:619977]	Down Regulation
ENSRNOT00000060461	Pcdhgb7	ENSRNOG00000039454	56.0832	112.166	0	0	-Inf	0.00211899	0.0595503	protocadherin gamma subfamily B, 7 [Source:MGISymbol;Acc:MGI:1935199]	Down Regulation
ENSRNOT00000061063	Btd	ENSRNOG00000019656	807.528	1291.46	323.6	0.25057	-1.99672	0.000464278	0.0162398	biotinidase [Source:RGD Symbol;Acc:1305316]"	Down Regulation
ENSRNOT00000061070	Mapkapk2	ENSRNOG00000004726	6064.17	8356.91	3771.44	0.451297	-1.14785	0.00348387	0.0906677	mitogen-activated protein kinase-activated proteinkinase 2 [Source:RGD Symbol;Acc:631362]	Down Regulation
ENSRNOT00000061074	Ammecr1l	ENSRNOG00000016250	3466.63	5319.15	1614.11	0.303453	-1.72046	4.40836e-05	0.00197737	AMMECR1 like [Source:RGD Symbol;Acc:1307915]"	Down Regulation
ENSRNOT00000061123	Rpp14	ENSRNOG00000039829	1112.15	1744.24	480.055	0.275223	-1.86133	0.000348009	0.0127581	ribonuclease P/MRP subunit p14 [Source:RGDSymbol;Acc:1305436]	Down Regulation
ENSRNOT00000061516	Clasp1	ENSRNOG00000002376	76.9209	145.096	8.74594	0.060277	-4.05225	0.0166319	0.321616	cytoplasmic linker associated protein 1 [Source:RGDSymbol;Acc:1310970]	Down Regulation
ENSRNOT00000061735	Qsox2	ENSRNOG00000018574	2433.53	3272.38	1594.68	0.487315	-1.03707	0.0169941	0.326686	quiescin sulfhydryl oxidase 2 [Source:RGDSymbol;Acc:1584720]	Down Regulation
ENSRNOT00000063834	Wdfy1	ENSRNOG00000015080	450.255	710.044	190.467	0.268247	-1.89837	0.00585624	0.140722	WD repeat and FYVE domain containing 1 [Source:RGDSymbol;Acc:1305996]	Down Regulation
ENSRNOT00000063866	Prpf3	ENSRNOG00000025629	74.3197	138.922	9.71771	0.069951	-3.83751	0.0241163	0.424019	pre-mRNA processing factor 3 [Source:RGDSymbol;Acc:1310555]	Down Regulation
ENSRNOT00000064015	Zmym1	ENSRNOG00000013855	815.244	1271.9	358.584	0.281926	-1.82661	0.00123719	0.0371905	zinc finger MYM-type containing 1 [Source:RGDSymbol;Acc:1307027]	Down Regulation
ENSRNOT00000064025	Itpr1	ENSRNOG00000007104	667.338	1334.68	0	0	-Inf	1.5203e-24	6.68813e-22	inositol 1,4,5-trisphosphate receptor, type 1[Source:RGD Symbol;Acc:2933]	Down Regulation
ENSRNOT00000064079	Fbxw11	ENSRNOG00000004395	193.629	323.121	64.1369	0.198492	-2.33285	0.0182609	0.344673	F-box and WD repeat domain containing 11[Source:RGD Symbol;Acc:1309121]	Down Regulation
ENSRNOT00000064229	Foxp4	ENSRNOG00000022804	52.996	105.992	0	0	-Inf	0.00298577	0.0789625	forkhead box P4 [Source:RGD Symbol;Acc:1311386]"	Down Regulation
ENSRNOT00000064492	Lpgat1	ENSRNOG00000004402	3055.81	4384.78	1726.84	0.393826	-1.34437	0.00149825	0.0438287	lysophosphatidylglycerol acyltransferase 1[Source:RGD Symbol;Acc:1585897]	Down Regulation
ENSRNOT00000064695	Rin2	ENSRNOG00000010131	5990.16	8630.63	3349.69	0.388117	-1.36544	0.000551904	0.0187042	Ras and Rab interactor 2 [Source:RGDSymbol;Acc:1305873]	Down Regulation
ENSRNOT00000064713	LOC100361259	ENSRNOG00000055911	69.4608	138.922	0	0	-Inf	0.000486801	0.0169499	60S ribosomal protein L13-like [Source:RGDSymbol;Acc:2320504]	Down Regulation
ENSRNOT00000064841	Plekhg5	ENSRNOG00000022694	251.059	501.147	0.971771	0.00193909	-9.0104	7.22637e-11	8.31948e-09	pleckstrin homology and RhoGEF domain containing G5[Source:RGD Symbol;Acc:1303132]	Down Regulation
ENSRNOT00000064861	Tmem250	ENSRNOG00000042501	1132.18	2149.68	114.669	0.0533423	-4.22858	2.42477e-13	3.57865e-11	transmembrane protein 250 [Source:RGDSymbol;Acc:1564379]	Down Regulation
ENSRNOT00000065094	Elk4	ENSRNOG00000007887	541.708	1080.5	2.91531	0.00269811	-8.53383	1.24285e-18	3.12434e-16	ELK4, ETS transcription factor [Source:RGDSymbol;Acc:1310504]	Down Regulation
ENSRNOT00000065105	RGD1559909	ENSRNOG00000042421	516.652	738.857	294.447	0.398516	-1.32729	0.0395709	0.61538	RGD1559909 [Source:RGD Symbol;Acc:1559909]"	Down Regulation
ENSRNOT00000065145	Sdk2	ENSRNOG00000024711	225.471	367.37	83.5723	0.227488	-2.13614	0.019822	0.367462	sidekick cell adhesion molecule 2 [Source:RGDSymbol;Acc:1310397]	Down Regulation
ENSRNOT00000065288	Nrip3	ENSRNOG00000013290	989.959	1718.51	261.406	0.152112	-2.71679	9.65292e-07	6.0832e-05	nuclear receptor interacting protein 3 [Source:RGDSymbol;Acc:1304777]	Down Regulation
ENSRNOT00000065304	Atf4	ENSRNOG00000017801	5177.95	7450.31	2905.6	0.389996	-1.35847	0.0006831	0.0223237	activating transcription factor 4 [Source:RGDSymbol;Acc:621863]	Down Regulation
ENSRNOT00000065349	Kifc1	ENSRNOG00000000479	605.976	858.227	353.725	0.412158	-1.27873	0.0361371	0.573282	kinesin family member C1 [Source:RGDSymbol;Acc:1359118]	Down Regulation
ENSRNOT00000065469	Ccdc39	ENSRNOG00000011440	36.5312	73.0625	0	0	-Inf	0.0189912	0.355227	coiled-coil domain containing 39 [Source:RGDSymbol;Acc:1306277]	Down Regulation
ENSRNOT00000065497	Pink1	ENSRNOG00000015385	119.941	224.333	15.5483	0.0693093	-3.85081	0.00389564	0.0999066	PTEN induced putative kinase 1 [Source:RGDSymbol;Acc:1305769]	Down Regulation
ENSRNOT00000065508	Mon1b	ENSRNOG00000011552	659.913	928.202	391.624	0.421916	-1.24497	0.035835	0.568883	MON1 homolog B, secretory trafficking associated[Source:RGD Symbol;Acc:1309977]	Down Regulation
ENSRNOT00000065944	Rnf2	ENSRNOG00000002454	1888.88	3360.87	416.89	0.124042	-3.0111	5.63353e-10	5.85785e-08	ring finger protein 2 [Source:RGDSymbol;Acc:1305491]	Down Regulation
ENSRNOT00000065978	Dhtkd1	ENSRNOG00000023587	806.175	1120.63	491.716	0.438784	-1.18842	0.032959	0.537016	dehydrogenase E1 and transketolase domaincontaining 1 [Source:RGD Symbol;Acc:1308092]	Down Regulation
ENSRNOT00000066244	Cpsf1	ENSRNOG00000030705	163.619	327.238	0	0	-Inf	3.05853e-08	2.35579e-06	cleavage and polyadenylation specific factor 1[Source:RGD Symbol;Acc:1306406]	Down Regulation
ENSRNOT00000066303	Cant1	ENSRNOG00000003239	2465.24	3591.38	1339.1	0.372865	-1.42327	0.00114215	0.0348835	calcium activated nucleotidase 1 [Source:RGDSymbol;Acc:628743]	Down Regulation
ENSRNOT00000066636	Zdhhc1	ENSRNOG00000017045	136.864	273.727	0	0	-Inf	4.25876e-07	2.82387e-05	zinc finger, DHHC-type containing 1 [Source:RGDSymbol;Acc:1589775]	Down Regulation
ENSRNOT00000066663	Prrg1	ENSRNOG00000026044	908.246	1750.41	66.0804	0.0377514	-4.72733	6.15207e-14	9.63937e-12	proline rich and Gla domain 1 [Source:RGDSymbol;Acc:1561320]	Down Regulation
ENSRNOT00000066764	Snx18	ENSRNOG00000010971	46.8217	93.6435	0	0	-Inf	0.00595098	0.142251	sorting nexin 18 [Source:RGD Symbol;Acc:1310367]"	Down Regulation
ENSRNOT00000066773	Susd2	ENSRNOG00000033389	78.2077	156.415	0	0	-Inf	0.000188584	0.00732436	sushi domain containing 2 [Source:RGDSymbol;Acc:1308595]	Down Regulation
ENSRNOT00000066823	Wdr74	ENSRNOG00000042878	40.1329	80.2658	0	0	-Inf	0.0126334	0.26154	WD repeat domain 74 [Source:RGDSymbol;Acc:1582881]	Down Regulation
ENSRNOT00000067037	LOC100361087	ENSRNOG00000042929	159.842	261.378	58.3063	0.223072	-2.16442	0.0434515	0.659586	hypothetical LOC100361087 [Source:RGDSymbol;Acc:2320873]	Down Regulation
ENSRNOT00000067318	Arhgap1	ENSRNOG00000016610	1817.58	2439.88	1195.28	0.489893	-1.02946	0.0242273	0.425019	Rho GTPase activating protein 1 [Source:RGDSymbol;Acc:1306068]	Down Regulation
ENSRNOT00000067358	Tbx15	ENSRNOG00000019565	539.865	822.21	257.519	0.313204	-1.67483	0.00901758	0.200374	T-box 15 [Source:RGD Symbol;Acc:1308094]"	Down Regulation
ENSRNOT00000067556	Ythdf3	ENSRNOG00000010084	5349.8	7601.58	3098.01	0.407547	-1.29496	0.00114706	0.0349402	YTH N(6)-methyladenosine RNA binding protein 3[Source:RGD Symbol;Acc:1305234]	Down Regulation
ENSRNOT00000067974	Rab31	ENSRNOG00000042189	11822.9	19337.9	4307.86	0.222768	-2.16639	2.66804e-08	2.09021e-06	RAB31, member RAS oncogene family [Source:RGDSymbol;Acc:628598]	Down Regulation
ENSRNOT00000068102	Dctn1	ENSRNOG00000010048	405.386	773.845	36.9273	0.0477193	-4.38928	5.53401e-08	4.15069e-06	dynactin subunit 1 [Source:RGD Symbol;Acc:62038]"	Down Regulation
ENSRNOT00000068108	Clk3	ENSRNOG00000030126	187.314	340.615	34.012	0.0998546	-3.32403	0.00155799	0.0452293	CDC-like kinase 3 [Source:RGD Symbol;Acc:621259]"	Down Regulation
ENSRNOT00000068113	Trappc2	ENSRNOG00000042276	793.887	1150.48	437.297	0.380101	-1.39555	0.0131203	0.268959	trafficking protein particle complex 2 [Source:RGDSymbol;Acc:1306925]	Down Regulation
ENSRNOT00000068198	Camk2d	ENSRNOG00000011589	1407.92	1949.02	866.82	0.444747	-1.16894	0.015462	0.305552	calcium/calmodulin-dependent protein kinase IIdelta [Source:RGD Symbol;Acc:2263]	Down Regulation
ENSRNOT00000068210	Syndig1	ENSRNOG00000031536	412.01	645.214	178.806	0.277127	-1.85138	0.00918552	0.203311	synapse differentiation inducing 1 [Source:RGDSymbol;Acc:1310753]	Down Regulation
ENSRNOT00000068269	Elf1	ENSRNOG00000011762	2030.5	2740.36	1320.64	0.481921	-1.05313	0.0187063	0.350471	E74 like ETS transcription factor 1 [Source:RGDSymbol;Acc:620697]	Down Regulation
ENSRNOT00000068295	Uba7	ENSRNOG00000029195	60.1994	120.399	0	0	-Inf	0.00134412	0.0396239	ubiquitin-like modifier activating enzyme 7[Source:RGD Symbol;Acc:1308323]	Down Regulation
ENSRNOT00000068418	Malt1	ENSRNOG00000017181	638.189	898.36	378.019	0.420788	-1.24883	0.0372815	0.587884	MALT1 paracaspase [Source:RGD Symbol;Acc:1309195]"	Down Regulation
ENSRNOT00000068550	Nat14	ENSRNOG00000042414	122.971	245.943	0	0	-Inf	1.73125e-06	0.000103683	N-acetyltransferase 14 [Source:RGDSymbol;Acc:1565991]	Down Regulation
ENSRNOT00000070809	Pfdn4	ENSRNOG00000050932	909.679	1295.57	523.785	0.404288	-1.30654	0.0155234	0.306044	prefoldin subunit 4 [Source:RGDSymbol;Acc:2324021]	Down Regulation
ENSRNOT00000070855	Calcoco1	ENSRNOG00000048982	627.849	1015.67	240.027	0.236324	-2.08116	0.000763816	0.0245408	calcium binding and coiled coil domain 1[Source:RGD Symbol;Acc:619812]	Down Regulation
ENSRNOT00000070862	Ndufa11	ENSRNOG00000048320	1733.54	2318.45	1148.63	0.495432	-1.01324	0.0279053	0.472804	NADH:ubiquinone oxidoreductase subunit A11[Source:RGD Symbol;Acc:1303292]	Down Regulation
ENSRNOT00000070892	Sepsecs	ENSRNOG00000049244	701.42	1040.37	362.471	0.348406	-1.52116	0.00944795	0.20842	Sep (O-phosphoserine) tRNA:Sec (selenocysteine)tRNA synthase [Source:RGD Symbol;Acc:1589491]	Down Regulation
ENSRNOT00000071535	RGD1560883	ENSRNOG00000045639	159.786	276.814	42.7579	0.154464	-2.69465	0.0139507	0.281178	similar to KIAA0825 protein [Source:RGDSymbol;Acc:1560883]	Down Regulation
ENSRNOT00000071817	LOC100911516	ENSRNOG00000051180	816.036	1632.07	0	0	-Inf	4.66177e-28	2.73443e-25	coiled-coil-helix-coiled-coil-helix domain-containing protein 2, mitochondrial-like [Source:RGDSymbol;Acc:6492335]	Down Regulation
ENSRNOT00000071885	Racgap1	ENSRNOG00000049033	835.876	1210.16	461.591	0.381429	-1.39051	0.0120984	0.253912	Rac GTPase-activating protein 1 [Source:RGDSymbol;Acc:1305912]	Down Regulation
ENSRNOT00000071928	Pet100	ENSRNOG00000050169	372.278	579.355	165.201	0.285147	-1.81022	0.0141152	0.283495	PET100 homolog [Source:RGD Symbol;Acc:1585222]"	Down Regulation
ENSRNOT00000071965	Pgam1	ENSRNOG00000050585	19019.4	26255.2	11783.7	0.448815	-1.15581	0.00188892	0.0538612	phosphoglycerate mutase 1 [Source:RGDSymbol;Acc:3312]	Down Regulation
ENSRNOT00000071997	LOC688672	ENSRNOG00000046740	80.2658	160.532	0	0	-Inf	0.000151101	0.00595962	similar to eukaryotic translation initiation factor4A, isoform 1 [Source:RGD Symbol;Acc:1586428]	Down Regulation
ENSRNOT00000072241	Naif1	ENSRNOG00000050204	276.951	436.317	117.584	0.269493	-1.89168	0.0230993	0.413797	nuclear apoptosis inducing factor 1 [Source:RGDSymbol;Acc:1597546]	Down Regulation
ENSRNOT00000072416	Mphosph6	ENSRNOG00000050087	586.025	839.704	332.346	0.395789	-1.3372	0.0304682	0.505798	M phase phosphoprotein 6 [Source:RGDSymbol;Acc:1591222]	Down Regulation
ENSRNOT00000072627	Cdkl5	ENSRNOG00000003742	30.3569	60.7139	0	0	-Inf	0.0383242	0.601815	cyclin-dependent kinase-like 5 [Source:RGDSymbol;Acc:2324133]	Down Regulation
ENSRNOT00000072806	RGD1565472	ENSRNOG00000046991	31.386	62.772	0	0	-Inf	0.0340831	0.550237	similar to RIKEN cDNA 2310003P10 [Source:RGDSymbol;Acc:1565472]	Down Regulation
ENSRNOT00000073372	Gjc1	ENSRNOG00000048838	128.201	224.333	32.0684	0.14295	-2.80641	0.0217601	0.39601	gap junction protein, gamma 1 [Source:RGDSymbol;Acc:628889]	Down Regulation
ENSRNOT00000073677	AABR07041109.1	ENSRNOG00000050465	163.619	327.238	0	0	-Inf	3.05853e-08	2.35579e-06	-	Down Regulation
ENSRNOT00000073716	Rabif	ENSRNOG00000045814	335.925	634.923	36.9273	0.0581603	-4.10382	1.58499e-06	9.64313e-05	RAB interacting factor [Source:RGDSymbol;Acc:1359331]	Down Regulation
ENSRNOT00000073730	Hoxa10	ENSRNOG00000027246	29.8424	59.6848	0	0	-Inf	0.0406402	0.626895	homeobox A10 [Source:RGD Symbol;Acc:9410935]"	Down Regulation
ENSRNOT00000073846	LOC689574	ENSRNOG00000046109	1455.7	2339.03	572.373	0.244706	-2.03088	3.60142e-05	0.00163465	hypothetical protein LOC689574 [Source:RGDSymbol;Acc:1591053]	Down Regulation
ENSRNOT00000073964	Uqcrq	ENSRNOG00000048174	2221.36	3173.59	1269.13	0.399905	-1.32227	0.00288395	0.076713	ubiquinol-cytochrome c reductase, complex IIIsubunit VII [Source:RGD Symbol;Acc:1562350]	Down Regulation
ENSRNOT00000074041	Aspn	ENSRNOG00000050431	29.8424	59.6848	0	0	-Inf	0.0406402	0.626895	asporin [Source:RGD Symbol;Acc:1549776]"	Down Regulation
ENSRNOT00000074063	AABR07002134.1	ENSRNOG00000047230	72.0048	143.038	0.971771	0.00679381	-7.20156	0.00114704	0.0349402	zinc finger protein 551 [Source:NCBIgene;Acc:682964]	Down Regulation
ENSRNOT00000074449	LOC684871	ENSRNOG00000047977	152.814	305.628	0	0	-Inf	8.76744e-08	6.34696e-06	similar to Protein C8orf4 (Thyroid cancer protein1) (TC-1) [Source:RGD Symbol;Acc:1585525]	Down Regulation
ENSRNOT00000074499	LOC100362980	ENSRNOG00000047506	707.155	1386.13	28.1814	0.020331	-5.62018	4.47656e-15	8.53382e-13	CG3918-like [Source:RGD Symbol;Acc:2323713]"	Down Regulation
ENSRNOT00000074583	Tnfaip3	ENSRNOG00000049517	2141.29	2950.28	1332.3	0.451583	-1.14694	0.00989817	0.215854	TNF alpha induced protein 3 [Source:RGDSymbol;Acc:1589275]	Down Regulation
ENSRNOT00000074586	Cebpd	ENSRNOG00000050869	1509.61	3019.23	0	0	-Inf	2.94892e-40	4.81853e-37	CCAAT/enhancer binding protein delta [Source:RGDSymbol;Acc:2328]	Down Regulation
ENSRNOT00000074626	F2r	ENSRNOG00000048043	9773.96	16407.2	3140.76	0.191426	-2.38514	1.74076e-09	1.69454e-07	coagulation factor II (thrombin) receptor[Source:RGD Symbol;Acc:2586]	Down Regulation
ENSRNOT00000074632	Cisd2	ENSRNOG00000048258	3057.64	5445.73	669.55	0.12295	-3.02386	1.83609e-11	2.29521e-09	CDGSH iron sulfur domain 2 [Source:RGDSymbol;Acc:1566242]	Down Regulation
ENSRNOT00000074747	Uqcc3	ENSRNOG00000045561	188.287	375.603	0.971771	0.00258723	-8.59438	1.73868e-08	1.40544e-06	ubiquinol-cytochrome c reductase complex assemblyfactor 3 [Source:RGD Symbol;Acc:1597344]	Down Regulation
ENSRNOT00000074824	Tmem170a	ENSRNOG00000049019	282.615	535.105	30.1249	0.0562971	-4.15079	6.3926e-06	0.000340086	transmembrane protein 170A [Source:RGDSymbol;Acc:1559505]	Down Regulation
ENSRNOT00000075241	Tcta	ENSRNOG00000048237	1304.78	2136.31	473.253	0.221528	-2.17444	1.75522e-05	0.000857957	T-cell leukemia translocation altered [Source:RGDSymbol;Acc:1359333]	Down Regulation
ENSRNOT00000075305	Chst2	ENSRNOG00000047734	2638.48	5276.96	0	0	-Inf	2.17114e-52	9.93339e-49	carbohydrate sulfotransferase 2 [Source:RGDSymbol;Acc:1306988]	Down Regulation
ENSRNOT00000075371	Ctdsp2	ENSRNOG00000047598	1018.38	1447.87	588.893	0.40673	-1.29786	0.0131867	0.26982	CTD small phosphatase 2 [Source:NCBIgene;Acc:100365370]	Down Regulation
ENSRNOT00000075397	Scd2	ENSRNOG00000046005	39485.8	69149	9822.66	0.142051	-2.81552	3.67272e-13	5.35141e-11	stearoyl-Coenzyme A desaturase 2 [Source:RGDSymbol;Acc:621177]	Down Regulation
ENSRNOT00000075407	AABR07064503.1	ENSRNOG00000051305	40.1329	80.2658	0	0	-Inf	0.0126334	0.26154	-	Down Regulation
ENSRNOT00000075674	Nucks1	ENSRNOG00000047287	2105.56	3324.86	886.255	0.266554	-1.9075	2.8274e-05	0.00130666	nuclear casein kinase and cyclin-dependent kinasesubstrate 1 [Source:RGD Symbol;Acc:620993]	Down Regulation
ENSRNOT00000075793	Ctdspl	ENSRNOG00000046257	260.661	479.537	41.7862	0.0871386	-3.52054	0.000127055	0.00513519	CTD small phosphatase like [Source:RGDSymbol;Acc:1304841]	Down Regulation
ENSRNOT00000075810	Pcdha12	ENSRNOG00000020119	190.144	355.022	25.266	0.0711676	-3.81264	0.000373429	0.0134317	protocadherin alpha 12 [Source:RGDSymbol;Acc:620750]	Down Regulation
ENSRNOT00000075852	Hp1bp3	ENSRNOG00000014445	2554.2	4378.6	729.8	0.166674	-2.5849	1.16071e-08	9.69069e-07	heterochromatin protein 1, binding protein 3[Source:RGD Symbol;Acc:735099]	Down Regulation
ENSRNOT00000075861	Eef1akmt1	ENSRNOG00000009849	87.4692	174.938	0	0	-Inf	6.9891e-05	0.00299968	EEF1A lysine methyltransferase 1 [Source:RGDSymbol;Acc:1306762]	Down Regulation
ENSRNOT00000075975	Hs3st1	ENSRNOG00000010598	93.8716	178.025	9.71771	0.0545861	-4.19532	0.00641388	0.151418	heparan sulfate-glucosamine 3-sulfotransferase 1[Source:RGD Symbol;Acc:71084]	Down Regulation
ENSRNOT00000076105	AABR07063279.1	ENSRNOG00000051056	2351.7	4382.72	320.684	0.0731702	-3.7726	7.1836e-15	1.29395e-12	-	Down Regulation
ENSRNOT00000076125	Uck2	ENSRNOG00000003917	289.163	578.326	0	0	-Inf	3.80764e-13	5.47822e-11	uridine-cytidine kinase 2 [Source:RGDSymbol;Acc:620742]	Down Regulation
ENSRNOT00000076175	Zfx	ENSRNOG00000005624	1947.82	2842.23	1053.4	0.370624	-1.43197	0.00165837	0.0479002	zinc finger protein X-linked [Source:RGDSymbol;Acc:1562664]	Down Regulation
ENSRNOT00000076248	Ercc5	ENSRNOG00000022812	77.6932	155.386	0	0	-Inf	0.000199344	0.00771608	ERCC excision repair 5, endonuclease [Source:RGDSymbol;Acc:1586176]	Down Regulation
ENSRNOT00000076483	Fry	ENSRNOG00000000894	160.532	321.063	0	0	-Inf	4.12637e-08	3.14649e-06	FRY microtubule binding protein [Source:RGDSymbol;Acc:1307034]	Down Regulation
ENSRNOT00000076504	Bves	ENSRNOG00000043199	75.1206	150.241	0	0	-Inf	0.000263232	0.00993678	blood vessel epicardial substance [Source:RGDSymbol;Acc:1561100]	Down Regulation
ENSRNOT00000076510	Eda2r	ENSRNOG00000013018	56.5977	113.195	0	0	-Inf	0.00200153	0.056597	ectodysplasin A2 receptor [Source:RGDSymbol;Acc:1564025]	Down Regulation
ENSRNOT00000076511	Synm	ENSRNOG00000014030	108.565	217.129	0	0	-Inf	7.6096e-06	0.00039926	synemin [Source:RGD Symbol;Acc:727872]"	Down Regulation
ENSRNOT00000076530	Klhl15	ENSRNOG00000006515	53.5105	107.021	0	0	-Inf	0.00281966	0.0755299	kelch-like family member 15 [Source:RGDSymbol;Acc:1563101]	Down Regulation
ENSRNOT00000076557	Bms1	ENSRNOG00000006576	1692.52	2747.56	637.482	0.232017	-2.1077	1.02487e-05	0.000526851	BMS1 ribosome biogenesis factor [Source:RGDSymbol;Acc:1308043]	Down Regulation
ENSRNOT00000076891	Gpbp1l2	ENSRNOG00000046675	83.353	166.706	0	0	-Inf	0.000108488	0.00443968	GC-rich promoter binding protein 1-like 2[Source:RGD Symbol;Acc:1591740]	Down Regulation
ENSRNOT00000076976	Gmps	ENSRNOG00000051151	292.305	551.57	33.0402	0.0599021	-4.06125	6.76959e-06	0.000359306	guanine monophosphate synthase [Source:RGDSymbol;Acc:1310063]	Down Regulation
ENSRNOT00000076978	Rps4x	ENSRNOG00000003201	6610.97	9498.12	3723.83	0.392059	-1.35086	0.000573918	0.0192506	ribosomal protein S4, X-linked [Source:RGDSymbol;Acc:2324318]	Down Regulation
ENSRNOT00000076990	Cacybp	ENSRNOG00000002572	164.819	317.976	11.6613	0.0366734	-4.76912	8.28424e-05	0.00349006	calcyclin binding protein [Source:RGDSymbol;Acc:1303146]	Down Regulation
ENSRNOT00000077220	Cblb	ENSRNOG00000001982	1162.36	1662.94	661.776	0.397955	-1.32932	0.00870572	0.194865	Cbl proto-oncogene B [Source:RGDSymbol;Acc:620535]	Down Regulation
ENSRNOT00000077259	Bin3	ENSRNOG00000018023	54.0251	108.05	0	0	-Inf	0.00266288	0.0721754	bridging integrator 3 [Source:RGDSymbol;Acc:1308253]	Down Regulation
ENSRNOT00000077329	Ica1	ENSRNOG00000008628	115.823	198.606	33.0402	0.16636	-2.58762	0.0420155	0.6442	islet cell autoantigen 1 [Source:RGDSymbol;Acc:621465]	Down Regulation
ENSRNOT00000077356	Gabarapl1	ENSRNOG00000053362	2512.74	4111.05	914.437	0.222434	-2.16855	1.21355e-06	7.52334e-05	GABA type A receptor associated protein like 1[Source:RGD Symbol;Acc:1596143]	Down Regulation
ENSRNOT00000077363	Trim27	ENSRNOG00000055917	2641.48	3726.19	1556.78	0.417794	-1.25914	0.00350087	0.0909034	tripartite motif-containing 27 [Source:RGDSymbol;Acc:1310105]	Down Regulation
ENSRNOT00000077442	Acp1	ENSRNOG00000005260	782.281	1117.55	447.015	0.399996	-1.32194	0.0190856	0.35641	acid phosphatase 1 [Source:RGD Symbol;Acc:2020]"	Down Regulation
ENSRNOT00000077790	Slc1a3	ENSRNOG00000016163	60.7139	121.428	0	0	-Inf	0.00126999	0.0377792	solute carrier family 1 member 3 [Source:RGDSymbol;Acc:3698]	Down Regulation
ENSRNOT00000077792	Stt3b	ENSRNOG00000011922	1346.33	2616.87	75.7981	0.0289652	-5.10954	1.53745e-18	3.7818e-16	STT3B, catalytic subunit of theoligosaccharyltransferase complex [Source:RGDSymbol;Acc:1311563]	Down Regulation
ENSRNOT00000077899	Mastl	ENSRNOG00000054474	761.617	1125.78	397.454	0.353048	-1.50206	0.00855204	0.192366	microtubule associated serine/threonine kinase-like[Source:MGI Symbol;Acc:MGI:1914371]	Down Regulation
ENSRNOT00000077903	Ost4	ENSRNOG00000008605	1768.99	2544.84	993.15	0.390261	-1.35749	0.00334181	0.0874681	oligosaccharyltransferase complex subunit 4, non-catalytic [Source:RGD Symbol;Acc:2300150]	Down Regulation
ENSRNOT00000077910	Elmo1	ENSRNOG00000059705	89.5273	179.055	0	0	-Inf	5.61458e-05	0.00247474	engulfment and cell motility 1 [Source:RGDSymbol;Acc:1308182]	Down Regulation
ENSRNOT00000077981	Sertad4	ENSRNOG00000060773	1775.43	3107.73	443.128	0.142589	-2.81007	7.89962e-09	6.89739e-07	SERTA domain containing 4 [Source:RGDSymbol;Acc:1565408]	Down Regulation
ENSRNOT00000078010	Gcnt2	ENSRNOG00000023778	74.2051	134.805	13.6048	0.100922	-3.30869	0.0454578	0.677455	glucosaminyl (N-acetyl) transferase 2 [Source:RGDSymbol;Acc:1303198]	Down Regulation
ENSRNOT00000078039	Slc12a7	ENSRNOG00000016372	140.465	280.93	0	0	-Inf	2.97232e-07	2.03578e-05	solute carrier family 12 member 7 [Source:RGDSymbol;Acc:1359672]	Down Regulation
ENSRNOT00000078091	Cln6	ENSRNOG00000007164	279.469	491.885	67.0522	0.136317	-2.87497	0.000873908	0.0276126	CLN6, transmembrane ER protein [Source:RGDSymbol;Acc:1309714]	Down Regulation
ENSRNOT00000078108	Mast3	ENSRNOG00000022753	261.891	488.798	34.9838	0.071571	-3.80448	4.3911e-05	0.00197349	microtubule associated serine/threonine kinase 3[Source:RGD Symbol;Acc:1587639]	Down Regulation
ENSRNOT00000078113	Dio3	ENSRNOG00000052017	575.238	1150.48	0	0	-Inf	3.9058e-22	1.31396e-19	iodothyronine deiodinase 3 [Source:RGDSymbol;Acc:68420]	Down Regulation
ENSRNOT00000078505	Hnrnph1	ENSRNOG00000003399	1661	2225.83	1096.16	0.492471	-1.02189	0.0279226	0.472804	heterogeneous nuclear ribonucleoprotein H1[Source:RGD Symbol;Acc:620840]	Down Regulation
ENSRNOT00000078610	Tmem144	ENSRNOG00000010081	131.204	262.407	0	0	-Inf	7.51874e-07	4.83143e-05	transmembrane protein 144 [Source:RGDSymbol;Acc:1565845]	Down Regulation
ENSRNOT00000078617	Kdm5c	ENSRNOG00000057706	1824.29	2436.79	1211.8	0.497293	-1.00783	0.0272012	0.463331	lysine (K)-specific demethylase 5C [Source:MGISymbol;Acc:MGI:99781]	Down Regulation
ENSRNOT00000078786	Chd9	ENSRNOG00000049302	260.231	446.607	73.8546	0.165368	-2.59625	0.00313138	0.0825271	chromodomain helicase DNA binding protein 9[Source:RGD Symbol;Acc:1306795]	Down Regulation
ENSRNOT00000078810	Ppfia1	ENSRNOG00000020857	1828.84	3543.02	114.669	0.0323648	-4.94943	4.60018e-20	1.29918e-17	PTPRF interacting protein alpha 1 [Source:RGDSymbol;Acc:1309009]	Down Regulation
ENSRNOT00000078857	Arpin	ENSRNOG00000014589	1077.99	1721.6	434.382	0.252313	-1.98671	0.000162463	0.00638574	actin-related protein 2/3 complex inhibitor[Source:RGD Symbol;Acc:1311021]	Down Regulation
ENSRNOT00000078913	Gon4l	ENSRNOG00000020297	860.732	1544.6	176.862	0.114503	-3.12654	1.02482e-07	7.32621e-06	gon-4 like [Source:RGD Symbol;Acc:1564691]"	Down Regulation
ENSRNOT00000078931	Wnk4	ENSRNOG00000020441	133.262	266.524	0	0	-Inf	6.11188e-07	4.00617e-05	WNK lysine deficient protein kinase 4 [Source:RGDSymbol;Acc:631401]	Down Regulation
ENSRNOT00000078969	Reep2	ENSRNOG00000049629	37.0458	74.0915	0	0	-Inf	0.0179152	0.339543	receptor accessory protein 2 [Source:NCBIgene;Acc:682105]	Down Regulation
ENSRNOT00000078972	RT1-A1	ENSRNOG00000038999	273.009	486.74	59.278	0.121786	-3.03758	0.000549455	0.0186488	RT1 class Ia, locus A1 [Source:RGDSymbol;Acc:1595924]	Down Regulation
ENSRNOT00000078979	Dhcr7	ENSRNOG00000020776	212.411	386.922	37.8991	0.0979501	-3.35181	0.000752994	0.0242613	7-dehydrocholesterol reductase [Source:RGDSymbol;Acc:621769]	Down Regulation
ENSRNOT00000079011	Atf1	ENSRNOG00000061088	311.773	622.575	0.971771	0.00156089	-9.32341	4.99638e-13	7.05538e-11	activating transcription factor 1 [Source:RGDSymbol;Acc:1307360]	Down Regulation
ENSRNOT00000079088	Nudt19	ENSRNOG00000059386	525.974	811.92	240.027	0.29563	-1.75814	0.00673571	0.157714	nudix hydrolase 19 [Source:RGD Symbol;Acc:1302935]"	Down Regulation
ENSRNOT00000079208	AABR07051308.1	ENSRNOG00000058862	76.6641	153.328	0	0	-Inf	0.000222767	0.00855035	patatin-like phospholipase domain-containingprotein 7-like [Source:NCBI gene;Acc:100911867]	Down Regulation
ENSRNOT00000079363	AABR07021734.1	ENSRNOG00000059957	28.2988	56.5977	0	0	-Inf	0.0484685	0.704425	-	Down Regulation
ENSRNOT00000079371	Kif2c	ENSRNOG00000019100	103.704	182.142	25.266	0.138716	-2.84979	0.0362036	0.573939	kinesin family member 2C [Source:RGDSymbol;Acc:620239]	Down Regulation
ENSRNOT00000079466	Trappc11	ENSRNOG00000022482	215.586	431.172	0	0	-Inf	2.33102e-10	2.5153e-08	trafficking protein particle complex 11 [Source:RGDSymbol;Acc:1309765]	Down Regulation
ENSRNOT00000079562	Aste1	ENSRNOG00000013059	90.499	179.055	1.94354	0.0108545	-6.52557	0.000419404	0.0148518	asteroid homolog 1 [Source:RGD Symbol;Acc:1304643]"	Down Regulation
ENSRNOT00000079595	Hic2	ENSRNOG00000051458	126.944	249.03	4.85886	0.0195111	-5.67956	0.000100518	0.0041357	HIC ZBTB transcriptional repressor 2 [Source:RGDSymbol;Acc:1305338]	Down Regulation
ENSRNOT00000079600	Muc15	ENSRNOG00000004703	46.8217	93.6435	0	0	-Inf	0.00595098	0.142251	mucin 15, cell surface associated [Source:RGDSymbol;Acc:1589864]	Down Regulation
ENSRNOT00000079606	AABR07053518.1	ENSRNOG00000048310	52.996	105.992	0	0	-Inf	0.00298577	0.0789625	leucine rich repeat containing 57 [Source:NCBIgene;Acc:311346]	Down Regulation
ENSRNOT00000079726	Kif11	ENSRNOG00000056069	999	1362.46	635.538	0.466464	-1.10016	0.0357399	0.568114	kinesin family member 11 [Source:RGDSymbol;Acc:621258]	Down Regulation
ENSRNOT00000079918	Evi5l	ENSRNOG00000001034	144.98	268.582	21.379	0.0795995	-3.6511	0.00242482	0.066671	ecotropic viral integration site 5-like [Source:RGDSymbol;Acc:1561962]	Down Regulation
ENSRNOT00000080141	Atp7a	ENSRNOG00000061367	104.42	207.868	0.971771	0.00467495	-7.74083	4.64374e-05	0.00207076	ATPase copper transporting alpha [Source:RGDSymbol;Acc:2179]	Down Regulation
ENSRNOT00000080166	Tinagl1	ENSRNOG00000013179	103.904	189.345	18.4637	0.0975133	-3.35826	0.0160043	0.311852	tubulointerstitial nephritis antigen-like 1[Source:RGD Symbol;Acc:70956]	Down Regulation
ENSRNOT00000080174	Ddx39b	ENSRNOG00000000841	253.489	501.147	5.83063	0.0116346	-6.42544	9.21329e-09	7.92343e-07	DExD-box helicase 39B [Source:RGDSymbol;Acc:70923]	Down Regulation
ENSRNOT00000080190	Bdnf	ENSRNOG00000047466	41.1333	81.2949	0.971771	0.0119537	-6.3864	0.0253239	0.439503	brain-derived neurotrophic factor [Source:RGDSymbol;Acc:2202]	Down Regulation
ENSRNOT00000080271	Cav2	ENSRNOG00000057713	1551.21	2715.66	386.765	0.14242	-2.81177	1.92361e-08	1.54165e-06	caveolin 2 [Source:RGD Symbol;Acc:620348]"	Down Regulation
ENSRNOT00000080512	Cnksr2	ENSRNOG00000007014	157.013	264.466	49.5603	0.187398	-2.41582	0.026905	0.460343	connector enhancer of kinase suppressor of Ras 2[Source:RGD Symbol;Acc:708454]	Down Regulation
ENSRNOT00000080551	Gfm2	ENSRNOG00000025285	335.265	576.267	94.2618	0.163573	-2.61199	0.000984363	0.0307627	G elongation factor, mitochondrial 2 [Source:RGDSymbol;Acc:1309854]	Down Regulation
ENSRNOT00000080638	Kcnj9	ENSRNOG00000007645	33.9586	67.9172	0	0	-Inf	0.0254329	0.440094	potassium voltage-gated channel subfamily J member9 [Source:RGD Symbol;Acc:621440]	Down Regulation
ENSRNOT00000080663	Arl8b	ENSRNOG00000055860	7187.69	12063.5	2311.84	0.191639	-2.38354	3.42113e-09	3.18137e-07	ADP-ribosylation factor like GTPase 8B [Source:RGDSymbol;Acc:1562830]	Down Regulation
ENSRNOT00000080676	Ywhaz	ENSRNOG00000008195	110.307	192.432	28.1814	0.146448	-2.77154	0.0349892	0.560165	tyrosine 3-monooxygenase/tryptophan 5-monooxygenaseactivation protein, zeta [Source:RGD Symbol;Acc:3980]	Down Regulation
ENSRNOT00000080736	LOC689959	ENSRNOG00000051792	571.821	853.082	290.56	0.3406	-1.55385	0.0131579	0.269471	hypothetical protein LOC689959 [Source:RGDSymbol;Acc:1586341]	Down Regulation
ENSRNOT00000080750	Dapk1	ENSRNOG00000018198	147.154	294.308	0	0	-Inf	1.53068e-07	1.07741e-05	death associated protein kinase 1 [Source:RGDSymbol;Acc:1311629]	Down Regulation
ENSRNOT00000080773	Supv3l1	ENSRNOG00000000392	578.639	1132.98	24.2943	0.0214428	-5.54337	3.55631e-13	5.21501e-11	Suv3 like RNA helicase [Source:RGDSymbol;Acc:1305565]	Down Regulation
ENSRNOT00000080962	Pja2	ENSRNOG00000015528	7513.79	11175.5	3852.1	0.344692	-1.53662	8.43851e-05	0.00353552	praja ring finger ubiquitin ligase 2 [Source:RGDSymbol;Acc:620273]	Down Regulation
ENSRNOT00000081023	Fat1	ENSRNOG00000030954	14847.9	22355.1	7340.76	0.328371	-1.6066	2.25916e-05	0.00106999	FAT atypical cadherin 1 [Source:RGDSymbol;Acc:621254]	Down Regulation
ENSRNOT00000081026	Zfp354c	ENSRNOG00000029205	678.753	1011.56	345.951	0.341999	-1.54794	0.00899832	0.200374	zinc finger protein 354C [Source:RGDSymbol;Acc:69405]	Down Regulation
ENSRNOT00000081050	Dennd2c	ENSRNOG00000018716	139.951	279.901	0	0	-Inf	3.12871e-07	2.13013e-05	DENN domain containing 2C [Source:RGDSymbol;Acc:1308197]	Down Regulation
ENSRNOT00000081113	Cdk1	ENSRNOG00000000632	116.882	219.187	14.5766	0.0665027	-3.91044	0.00392238	0.10048	cyclin-dependent kinase 1 [Source:RGDSymbol;Acc:2319]	Down Regulation
ENSRNOT00000081157	Paip1	ENSRNOG00000058580	366.875	559.803	173.947	0.310729	-1.68627	0.022463	0.406285	poly(A) binding protein interacting protein 1[Source:RGD Symbol;Acc:1305668]	Down Regulation
ENSRNOT00000081167	Slc5a6	ENSRNOG00000057628	1324.43	1829.65	819.203	0.447738	-1.15927	0.0178313	0.338514	solute carrier family 5 member 6 [Source:RGDSymbol;Acc:69648]	Down Regulation
ENSRNOT00000081240	RT1-A1	ENSRNOG00000038999	169.279	338.557	0	0	-Inf	1.77153e-08	1.42696e-06	RT1 class Ia, locus A1 [Source:RGDSymbol;Acc:1595924]	Down Regulation
ENSRNOT00000081415	Pmp22	ENSRNOG00000003338	136.69	232.565	40.8144	0.175497	-2.51048	0.0319438	0.523458	peripheral myelin protein 22 [Source:RGDSymbol;Acc:3359]	Down Regulation
ENSRNOT00000081574	Sept7	ENSRNOG00000006545	4231.56	6389.36	2073.76	0.324564	-1.62342	7.72362e-05	0.00327803	septin 7 [Source:RGD Symbol;Acc:620469]"	Down Regulation
ENSRNOT00000081652	Ap1s2	ENSRNOG00000038686	138.349	257.262	19.4354	0.0755471	-3.72648	0.00257569	0.0705646	adaptor related protein complex 1 subunit sigma 2[Source:RGD Symbol;Acc:1561862]	Down Regulation
ENSRNOT00000082037	Srrm1	ENSRNOG00000018194	711.918	1208.1	215.733	0.178572	-2.48542	3.85351e-05	0.00174215	serine and arginine repetitive matrix 1 [Source:RGDSymbol;Acc:1311258]	Down Regulation
ENSRNOT00000082058	Tsta3	ENSRNOG00000009020	33.9586	67.9172	0	0	-Inf	0.0254329	0.440094	tissue specific transplantation antigen P35B[Source:RGD Symbol;Acc:1307028]	Down Regulation
ENSRNOT00000082108	Slc44a1	ENSRNOG00000055089	1781.94	2468.69	1095.19	0.443631	-1.17257	0.0107886	0.231736	solute carrier family 44 member 1 [Source:RGDSymbol;Acc:621426]	Down Regulation
ENSRNOT00000082172	Sh3bp5	ENSRNOG00000052391	2028.87	2786.66	1271.08	0.456128	-1.13249	0.0116029	0.245344	SH3-domain binding protein 5 [Source:RGDSymbol;Acc:620220]	Down Regulation
ENSRNOT00000082196	Nid2	ENSRNOG00000000341	7271.36	10163.9	4378.8	0.430818	-1.21485	0.0017643	0.0505765	nidogen 2 [Source:RGD Symbol;Acc:1311685]"	Down Regulation
ENSRNOT00000082239	Psip1	ENSRNOG00000011498	574.476	808.832	340.12	0.420507	-1.2498	0.044078	0.66423	PC4 and SFRS1 interacting protein 1 [Source:RGDSymbol;Acc:631439]	Down Regulation
ENSRNOT00000082356	Wdr48	ENSRNOG00000016942	275.037	454.84	95.2336	0.209378	-2.25582	0.00769667	0.176069	WD repeat domain 48 [Source:RGDSymbol;Acc:1309702]	Down Regulation
ENSRNOT00000082419	RGD1560212	ENSRNOG00000057774	2626.36	4230.42	1022.3	0.241655	-2.04898	3.54382e-06	0.000198697	similar to DNA segment, Chr 18, Wayne StateUniversity 98, expressed [Source:RGD Symbol;Acc:1560212]	Down Regulation
ENSRNOT00000082423	Ppp6r1	ENSRNOG00000018090	2197.73	4349.79	45.6732	0.0105001	-6.57345	1.52483e-30	1.12523e-27	protein phosphatase 6, regulatory subunit 1[Source:RGD Symbol;Acc:1311409]	Down Regulation
ENSRNOT00000082433	Fam83h	ENSRNOG00000030264	68.4318	136.864	0	0	-Inf	0.000544636	0.0185128	family with sequence similarity 83, member H[Source:RGD Symbol;Acc:1305866]	Down Regulation
ENSRNOT00000082453	Mdfic	ENSRNOG00000053787	2054.64	3119.05	990.235	0.31748	-1.65526	0.000265009	0.00998738	MyoD family inhibitor domain containing [Source:RGDSymbol;Acc:1309532]	Down Regulation
ENSRNOT00000082464	Med12l	ENSRNOG00000010680	83.8675	167.735	0	0	-Inf	0.000102673	0.0042168	mediator complex subunit 12-like [Source:RGDSymbol;Acc:1592212]	Down Regulation
ENSRNOT00000082513	Whrn	ENSRNOG00000001700	74.2624	136.864	11.6613	0.0852035	-3.55294	0.0339248	0.548606	whirlin [Source:RGD Symbol;Acc:631330]"	Down Regulation
ENSRNOT00000082704	Tbc1d14	ENSRNOG00000006400	2233.99	3191.08	1276.91	0.400149	-1.32139	0.00287567	0.0765819	TBC1 domain family, member 14 [Source:RGDSymbol;Acc:1309993]	Down Regulation
ENSRNOT00000082705	Rn7sl1	ENSRNOG00000061096	226.877	452.782	0.971771	0.00214623	-8.86398	5.72732e-10	5.92842e-08	RNA, 7SL, cytoplasmic 1 [Source:RGDSymbol;Acc:8157638]	Down Regulation
ENSRNOT00000082712	Nek1	ENSRNOG00000010418	130.545	238.739	22.3507	0.0936198	-3.41704	0.0062627	0.14877	NIMA-related kinase 1 [Source:RGDSymbol;Acc:1309375]	Down Regulation
ENSRNOT00000082734	Micu1	ENSRNOG00000043436	217.501	430.142	4.85886	0.0112959	-6.46805	7.17109e-08	5.2918e-06	mitochondrial calcium uptake 1 [Source:RGDSymbol;Acc:735033]	Down Regulation
ENSRNOT00000082757	Rasgrf1	ENSRNOG00000014025	247.286	487.769	6.8024	0.0139459	-6.16401	2.755e-08	2.14698e-06	RAS protein-specific guanine nucleotide-releasingfactor 1 [Source:RGD Symbol;Acc:620395]	Down Regulation
ENSRNOT00000082780	Itgb3	ENSRNOG00000048449	113.71	227.42	0	0	-Inf	4.47064e-06	0.000247628	integrin subunit beta 3 [Source:RGDSymbol;Acc:628868]	Down Regulation
ENSRNOT00000082844	Cdc42bpa	ENSRNOG00000002841	74.5774	148.183	0.971771	0.00655791	-7.25255	0.000887189	0.027955	CDC42 binding protein kinase alpha [Source:RGDSymbol;Acc:621406]	Down Regulation
ENSRNOT00000082846	Ccnb1	ENSRNOG00000058539	772.363	1110.34	434.382	0.391214	-1.35397	0.0168655	0.325034	cyclin B1 [Source:RGD Symbol;Acc:2291]"	Down Regulation
ENSRNOT00000082883	Mrps2	ENSRNOG00000010164	1580.52	2494.41	666.635	0.267251	-1.90373	7.54067e-05	0.0032123	mitochondrial ribosomal protein S2 [Source:RGDSymbol;Acc:1309116]	Down Regulation
ENSRNOT00000083011	Cep295	ENSRNOG00000010999	511.952	1023.9	0	0	-Inf	2.33302e-20	6.75572e-18	centrosomal protein 295 [Source:RGDSymbol;Acc:1311723]	Down Regulation
ENSRNOT00000083054	AABR07015917.1	ENSRNOG00000052037	236.19	368.4	103.98	0.282247	-1.82497	0.0400376	0.62137	-	Down Regulation
ENSRNOT00000083061	Kif16b	ENSRNOG00000004951	168.25	336.499	0	0	-Inf	1.95591e-08	1.55359e-06	kinesin family member 16B [Source:RGDSymbol;Acc:1310146]	Down Regulation
ENSRNOT00000083089	Mrps36	ENSRNOG00000061213	93.043	183.171	2.91531	0.0159158	-5.97339	0.000624143	0.0207226	mitochondrial ribosomal protein S36 [Source:RGDSymbol;Acc:1309315]	Down Regulation
ENSRNOT00000083097	B3gnt9	ENSRNOG00000053895	74.606	149.212	0	0	-Inf	0.000278312	0.0104201	UDP-GlcNAc:betaGal beta-1,3-N-acetylglucosaminyltransferase 9 [Source:RGDSymbol;Acc:1310170]	Down Regulation
ENSRNOT00000083108	Cmtr1	ENSRNOG00000000532	109.336	209.926	8.74594	0.041662	-4.58512	0.00168606	0.0485162	cap methyltransferase 1 [Source:RGDSymbol;Acc:1307801]	Down Regulation
ENSRNOT00000083134	Dab2ip	ENSRNOG00000055226	2402.81	3425.7	1379.91	0.402812	-1.31182	0.00274624	0.073736	DAB2 interacting protein [Source:RGDSymbol;Acc:621686]	Down Regulation
ENSRNOT00000083151	Ttk	ENSRNOG00000029055	416.352	609.197	223.507	0.366888	-1.44659	0.0385676	0.604297	Ttk protein kinase [Source:RGD Symbol;Acc:1305558]"	Down Regulation
ENSRNOT00000083152	Golgb1	ENSRNOG00000030314	4172.19	7695.23	649.143	0.0843566	-3.56736	1.0532e-15	2.11342e-13	golgin B1 [Source:RGD Symbol;Acc:708429]"	Down Regulation
ENSRNOT00000083414	Ldlrad4	ENSRNOG00000016879	1667.82	3151.98	183.665	0.0582697	-4.10111	5.64378e-15	1.04119e-12	low density lipoprotein receptor class A domaincontaining 4 [Source:RGD Symbol;Acc:1587105]	Down Regulation
ENSRNOT00000083467	Usp54	ENSRNOG00000027012	784.109	1095.94	472.281	0.430938	-1.21445	0.0307508	0.508864	ubiquitin specific peptidase 54 [Source:RGDSymbol;Acc:1303206]	Down Regulation
ENSRNOT00000083573	Pde12	ENSRNOG00000059442	202.49	327.238	77.7417	0.23757	-2.07358	0.0306188	0.507561	phosphodiesterase 12 [Source:RGDSymbol;Acc:1310975]	Down Regulation
ENSRNOT00000083608	Tmem63a	ENSRNOG00000003310	220.529	399.271	41.7862	0.104656	-3.25627	0.000824942	0.0262467	transmembrane protein 63a [Source:RGDSymbol;Acc:1306829]	Down Regulation
ENSRNOT00000083677	Zfp36l1	ENSRNOG00000058646	265.806	472.333	59.278	0.1255	-2.99424	0.000737412	0.0239277	zinc finger protein 36, C3H type-like 1 [Source:RGDSymbol;Acc:62009]	Down Regulation
ENSRNOT00000083720	Pik3ca	ENSRNOG00000056371	3785.77	5211.1	2360.43	0.452962	-1.14254	0.00538605	0.131355	phosphatidylinositol-4,5-bisphosphate 3-kinase,catalytic subunit alpha [Source:RGD Symbol;Acc:620916]	Down Regulation
ENSRNOT00000083899	Timeless	ENSRNOG00000031916	274.04	523.786	24.2943	0.0463821	-4.43029	2.90164e-06	0.000165531	timeless circadian regulator [Source:RGDSymbol;Acc:620939]	Down Regulation
ENSRNOT00000084034	Ssx2ip	ENSRNOG00000015425	2580.9	3487.45	1674.36	0.480111	-1.05856	0.0140027	0.281978	SSX family member 2 interacting protein [Source:RGDSymbol;Acc:708490]	Down Regulation
ENSRNOT00000084044	Scamp1	ENSRNOG00000061582	55.54	110.108	0.971771	0.0088256	-6.82409	0.00597131	0.14258	secretory carrier membrane protein 1 [Source:RGDSymbol;Acc:3625]	Down Regulation
ENSRNOT00000084085	Gale	ENSRNOG00000009712	237.967	467.188	8.74594	0.0187204	-5.73925	1.58714e-07	1.11372e-05	UDP-galactose-4-epimerase [Source:RGDSymbol;Acc:621493]	Down Regulation
ENSRNOT00000084093	Lyar	ENSRNOG00000005374	119.37	238.739	0	0	-Inf	2.50042e-06	0.000144444	Ly1 antibody reactive [Source:RGDSymbol;Acc:1305352]	Down Regulation
ENSRNOT00000084158	Ppp4r2	ENSRNOG00000024647	60.7139	121.428	0	0	-Inf	0.00126999	0.0377792	protein phosphatase 4, regulatory subunit 2[Source:RGD Symbol;Acc:1307312]	Down Regulation
ENSRNOT00000084199	Kri1	ENSRNOG00000057447	594.79	1189.58	0	0	-Inf	1.15748e-22	4.07362e-20	KRI1 homolog [Source:RGD Symbol;Acc:1588903]"	Down Regulation
ENSRNOT00000084283	Snx21	ENSRNOG00000053247	549.473	905.563	193.382	0.213549	-2.22736	0.000611188	0.0203812	sorting nexin family member 21 [Source:RGDSymbol;Acc:2323753]	Down Regulation
ENSRNOT00000084312	Rfx2	ENSRNOG00000045846	44.2491	88.4982	0	0	-Inf	0.00794399	0.181003	regulatory factor X2 [Source:RGDSymbol;Acc:1588579]	Down Regulation
ENSRNOT00000084356	LOC102548225	ENSRNOG00000053223	28.2988	56.5977	0	0	-Inf	0.0484685	0.704425	uncharacterized LOC102548225 [Source:RGDSymbol;Acc:7648927]	Down Regulation
ENSRNOT00000084531	Tmem168	ENSRNOG00000057290	370.332	544.367	196.298	0.360598	-1.47154	0.0442659	0.665763	transmembrane protein 168 [Source:RGDSymbol;Acc:1307778]	Down Regulation
ENSRNOT00000084597	Hilpda	ENSRNOG00000054999	88.4982	176.996	0	0	-Inf	6.2638e-05	0.00272416	hypoxia inducible lipid droplet-associated[Source:RGD Symbol;Acc:2319900]	Down Regulation
ENSRNOT00000084670	Abr	ENSRNOG00000056837	2142.64	3051.13	1234.15	0.404489	-1.30583	0.00343129	0.0895031	ABR, RhoGEF and GTPase activating protein[Source:RGD Symbol;Acc:1306279]	Down Regulation
ENSRNOT00000084671	Ap5s1	ENSRNOG00000021249	146.808	246.972	46.645	0.188868	-2.40455	0.0327522	0.534027	adaptor related protein complex 5 subunit sigma 1[Source:RGD Symbol;Acc:1561852]	Down Regulation
ENSRNOT00000084986	Tnnt2	ENSRNOG00000033734	33.9586	67.9172	0	0	-Inf	0.0254329	0.440094	troponin T2, cardiac type [Source:RGDSymbol;Acc:3882]	Down Regulation
ENSRNOT00000085115	Tp53	ENSRNOG00000010756	2762.9	3864.08	1661.73	0.430045	-1.21744	0.00444886	0.111597	tumor protein p53 [Source:RGD Symbol;Acc:3889]"	Down Regulation
ENSRNOT00000085152	Kifc2	ENSRNOG00000060123	68.9463	137.893	0	0	-Inf	0.000514898	0.0177555	kinesin family member C2 [Source:RGDSymbol;Acc:735021]	Down Regulation
ENSRNOT00000085176	Kif18a	ENSRNOG00000005037	194.973	336.499	53.4474	0.158834	-2.65441	0.0078796	0.179894	kinesin family member 18A [Source:RGDSymbol;Acc:1561740]	Down Regulation
ENSRNOT00000085224	LOC100911991	ENSRNOG00000056855	5440.07	10880.1	0	0	-Inf	5.32408e-68	4.05979e-64	elongation factor 1-alpha 1-like [Source:RGDSymbol;Acc:6489209]	Down Regulation
ENSRNOT00000085278	LOC100359687	ENSRNOG00000045785	56.5691	112.166	0.971771	0.00866366	-6.85081	0.00538531	0.131355	mitochondrial ribosomal protein L1-like [Source:RGDSymbol;Acc:2325044]	Down Regulation
ENSRNOT00000085301	Papss1	ENSRNOG00000011311	1463	1990.18	935.816	0.470216	-1.0886	0.0227364	0.408897	3'-phosphoadenosine 5'-phosphosulfate synthase 1[Source:RGD Symbol;Acc:1308081]	Down Regulation
ENSRNOT00000085303	Ide	ENSRNOG00000016833	112.681	225.362	0	0	-Inf	4.97105e-06	0.000272052	insulin degrading enzyme [Source:RGDSymbol;Acc:2861]	Down Regulation
ENSRNOT00000085325	Usp40	ENSRNOG00000018395	269.896	532.018	7.77417	0.0146126	-6.09664	9.75955e-09	8.29961e-07	ubiquitin specific peptidase 40 [Source:RGDSymbol;Acc:1309613]	Down Regulation
ENSRNOT00000085344	Top2a	ENSRNOG00000053047	1943.64	2744.47	1142.8	0.416401	-1.26395	0.00531763	0.130242	DNA topoisomerase II alpha [Source:RGDSymbol;Acc:62048]	Down Regulation
ENSRNOT00000085380	Ddr1	ENSRNOG00000057125	774.533	1083.59	465.478	0.429571	-1.21903	0.0307489	0.508864	discoidin domain receptor tyrosine kinase 1[Source:RGD Symbol;Acc:2252]	Down Regulation
ENSRNOT00000085499	Hmmr	ENSRNOG00000059894	539.464	807.803	271.124	0.335631	-1.57505	0.013794	0.279002	hyaluronan-mediated motility receptor [Source:RGDSymbol;Acc:2805]	Down Regulation
ENSRNOT00000085736	Ern1	ENSRNOG00000012864	1776.47	2394.6	1158.35	0.483735	-1.04771	0.0224506	0.406285	endoplasmic reticulum to nucleus signaling 1[Source:RGD Symbol;Acc:1559716]	Down Regulation
ENSRNOT00000085880	Kif20b	ENSRNOG00000018929	627.13	919.97	334.289	0.36337	-1.46049	0.0159986	0.311852	kinesin family member 20B [Source:RGDSymbol;Acc:1308497]	Down Regulation
ENSRNOT00000086030	Sept10	ENSRNOG00000049507	1404.46	1964.45	844.469	0.429875	-1.21801	0.0117739	0.248468	septin 10 [Source:RGD Symbol;Acc:1359307]"	Down Regulation
ENSRNOT00000086178	AC108574.1	ENSRNOG00000057903	2897.7	5023.82	771.586	0.153586	-2.70288	1.48574e-09	1.46499e-07	-	Down Regulation
ENSRNOT00000086385	Ighmbp2	ENSRNOG00000013456	41.162	82.3239	0	0	-Inf	0.0112477	0.239129	immunoglobulin mu DNA binding protein 2 [Source:RGDSymbol;Acc:68325]	Down Regulation
ENSRNOT00000086392	Nde1	ENSRNOG00000058007	1485.41	2097.2	873.622	0.416566	-1.26338	0.00824425	0.186913	nudE neurodevelopment protein 1 [Source:RGDSymbol;Acc:620038]	Down Regulation
ENSRNOT00000086432	Nampt	ENSRNOG00000009754	60.7139	121.428	0	0	-Inf	0.00126999	0.0377792	nicotinamide phosphoribosyltransferase [Source:RGDSymbol;Acc:631365]	Down Regulation
ENSRNOT00000086447	Pax8	ENSRNOG00000026203	32.415	64.8301	0	0	-Inf	0.0303143	0.503976	paired box 8 [Source:RGD Symbol;Acc:620434]"	Down Regulation
ENSRNOT00000086459	Rnf114	ENSRNOG00000060821	3303.46	5234.77	1372.14	0.26212	-1.9317	5.94538e-06	0.000318517	ring finger protein 114 [Source:RGDSymbol;Acc:1303139]	Down Regulation
ENSRNOT00000086571	Grsf1	ENSRNOG00000003392	464.352	815.007	113.697	0.139505	-2.84162	5.97414e-05	0.00261809	G-rich RNA sequence binding factor 1 [Source:RGDSymbol;Acc:1310858]	Down Regulation
ENSRNOT00000086572	Cfh	ENSRNOG00000030715	47.3363	94.6725	0	0	-Inf	0.00561751	0.136129	complement factor H [Source:RGD Symbol;Acc:620428]"	Down Regulation
ENSRNOT00000086574	Utrn	ENSRNOG00000011058	135.749	268.582	2.91531	0.0108545	-6.52557	1.45808e-05	0.000726691	utrophin [Source:RGD Symbol;Acc:3947]"	Down Regulation
ENSRNOT00000086710	Nlrp3	ENSRNOG00000003170	243.339	433.23	53.4474	0.12337	-3.01894	0.00106009	0.0329007	NLR family, pyrin domain containing 3 [Source:RGDSymbol;Acc:1308314]	Down Regulation
ENSRNOT00000086806	Cdk1	ENSRNOG00000000632	157.27	256.233	58.3063	0.227552	-2.13573	0.0477364	0.697776	cyclin-dependent kinase 1 [Source:RGDSymbol;Acc:2319]	Down Regulation
ENSRNOT00000086813	Stk38l	ENSRNOG00000001828	3328.8	4556.63	2100.97	0.46108	-1.11691	0.00733961	0.169084	serine/threonine kinase 38 like [Source:RGDSymbol;Acc:1564793]	Down Regulation
ENSRNOT00000086830	Fam53b	ENSRNOG00000061348	57.1122	114.224	0	0	-Inf	0.00189065	0.0538612	family with sequence similarity 53, member B[Source:RGD Symbol;Acc:1310799]	Down Regulation
ENSRNOT00000086839	AABR07027555.1	ENSRNOG00000052667	210.441	420.881	0	0	-Inf	3.72766e-10	3.98476e-08	-	Down Regulation
ENSRNOT00000086841	Rfx7	ENSRNOG00000060367	1428.53	2480.01	377.047	0.152035	-2.71753	8.45081e-08	6.15671e-06	regulatory factor X, 7 [Source:RGDSymbol;Acc:1308795]	Down Regulation
ENSRNOT00000086939	Coq10a	ENSRNOG00000029571	171.563	298.424	44.7015	0.149792	-2.73897	0.00995748	0.216322	coenzyme Q10A [Source:RGD Symbol;Acc:1562447]"	Down Regulation
ENSRNOT00000087021	AABR07033564.1	ENSRNOG00000059467	1504.25	2075.59	932.9	0.449462	-1.15373	0.0153015	0.303382	transcription regulator protein BACH1-like[Source:NCBI gene;Acc:103690154]	Down Regulation
ENSRNOT00000087152	LOC108348323	ENSRNOG00000054806	61.2284	122.457	0	0	-Inf	0.00119998	0.0361195	cyclin-dependent kinase-like 3 [Source:RGDSymbol;Acc:11405961]	Down Regulation
ENSRNOT00000087156	LOC103689943	ENSRNOG00000002314	641.663	1180.32	103.008	0.0872711	-3.51835	7.84592e-08	5.74145e-06	meiosis arrest female protein 1-like [Source:RGDSymbol;Acc:9219913]	Down Regulation
ENSRNOT00000087368	Fam78b	ENSRNOG00000051941	91.4698	161.561	21.379	0.132328	-2.91781	0.0448553	0.671099	family with sequence similarity 78, member B[Source:MGI Symbol;Acc:MGI:2443050]	Down Regulation
ENSRNOT00000087439	Rbms1	ENSRNOG00000008482	1052.09	1559.01	545.164	0.349686	-1.51587	0.00369699	0.0955619	RNA binding motif, single stranded interactingprotein 1 [Source:RGD Symbol;Acc:1307777]	Down Regulation
ENSRNOT00000087617	LOC103690302	ENSRNOG00000052572	285.526	447.636	123.415	0.275704	-1.85881	0.0236219	0.420831	AF4/FMR2 family member 2 [Source:RGDSymbol;Acc:9389890]	Down Regulation
ENSRNOT00000087684	Satb2	ENSRNOG00000010188	138.607	266.524	10.6895	0.0401071	-4.64	0.000374719	0.0134569	SATB homeobox 2 [Source:RGD Symbol;Acc:1562369]"	Down Regulation
ENSRNOT00000087689	Gemin4	ENSRNOG00000055236	1008.89	1839.94	177.834	0.0966522	-3.37105	3.13431e-09	2.92655e-07	gem (nuclear organelle) associated protein 4[Source:RGD Symbol;Acc:1563715]	Down Regulation
ENSRNOT00000087765	Mmd	ENSRNOG00000002436	5441.94	8660.48	2223.41	0.256731	-1.96167	1.31543e-06	8.06748e-05	monocyte to macrophage differentiation-associated[Source:RGD Symbol;Acc:1592079]	Down Regulation
ENSRNOT00000087834	Tspan11	ENSRNOG00000054360	531.409	902.476	160.342	0.177669	-2.49273	0.000176574	0.006893	tetraspanin 11 [Source:RGD Symbol;Acc:1305424]"	Down Regulation
ENSRNOT00000087884	Slc35c1	ENSRNOG00000007732	1118.31	1546.66	689.957	0.446095	-1.16458	0.0222992	0.404534	solute carrier family 35 member C1 [Source:RGDSymbol;Acc:1309463]	Down Regulation
ENSRNOT00000087960	AABR07063425.3	ENSRNOG00000056970	105.048	195.519	14.5766	0.0745531	-3.74559	0.00817145	0.185631	-	Down Regulation
ENSRNOT00000088000	Gon7	ENSRNOG00000046085	1359.52	2200.11	518.926	0.235864	-2.08397	3.07211e-05	0.00141046	GON7, KEOPS complex subunit [Source:RGDSymbol;Acc:2302582]	Down Regulation
ENSRNOT00000088050	Morc4	ENSRNOG00000060846	174.424	348.848	0	0	-Inf	1.08184e-08	9.12781e-07	MORC family CW-type zinc finger 4 [Source:RGDSymbol;Acc:1559905]	Down Regulation
ENSRNOT00000088110	Ppfibp2	ENSRNOG00000019667	50.9379	101.876	0	0	-Inf	0.00375539	0.0965261	PPFIA binding protein 2 [Source:RGDSymbol;Acc:1565383]	Down Regulation
ENSRNOT00000088201	Stat2	ENSRNOG00000031081	46.8217	93.6435	0	0	-Inf	0.00595098	0.142251	signal transducer and activator of transcription 2[Source:RGD Symbol;Acc:1311649]	Down Regulation
ENSRNOT00000088287	Dse	ENSRNOG00000000824	44.1918	86.4401	1.94354	0.0224843	-5.47494	0.0310406	0.51306	dermatan sulfate epimerase [Source:RGDSymbol;Acc:1305079]	Down Regulation
ENSRNOT00000088556	Tmco4	ENSRNOG00000017401	165.875	303.569	28.1814	0.0928333	-3.42921	0.0021385	0.0599514	transmembrane and coiled-coil domains 4 [Source:RGDSymbol;Acc:1566357]	Down Regulation
ENSRNOT00000088597	RF00017	ENSRNOG00000058083	237.71	475.421	0	0	-Inf	3.19647e-11	3.84855e-09	7S RNA 2 [Source:MGI Symbol;Acc:MGI:97953]"	Down Regulation
ENSRNOT00000088729	Als2	ENSRNOG00000023280	445.578	891.156	0	0	-Inf	2.23373e-18	5.37882e-16	ALS2, alsin Rho guanine nucleotide exchange factor[Source:RGD Symbol;Acc:1310372]	Down Regulation
ENSRNOT00000088757	Ppp1r11	ENSRNOG00000000780	29.8424	59.6848	0	0	-Inf	0.0406402	0.626895	protein phosphatase 1, regulatory (inhibitor)subunit 11 [Source:RGD Symbol;Acc:1303163]	Down Regulation
ENSRNOT00000088950	Syt1	ENSRNOG00000006426	75.1206	150.241	0	0	-Inf	0.000263232	0.00993678	synaptotagmin 1 [Source:RGD Symbol;Acc:3803]"	Down Regulation
ENSRNOT00000089005	Susd2	ENSRNOG00000033389	46.3072	92.6144	0	0	-Inf	0.00630447	0.149308	sushi domain containing 2 [Source:RGDSymbol;Acc:1308595]	Down Regulation
ENSRNOT00000089010	Mia2	ENSRNOG00000005101	29.8424	59.6848	0	0	-Inf	0.0406402	0.626895	MIA SH3 domain ER export factor 2 [Source:RGDSymbol;Acc:6488546]	Down Regulation
ENSRNOT00000089294	Eif4a2	ENSRNOG00000001815	1504.36	2132.19	876.538	0.411097	-1.28245	0.00719271	0.166202	eukaryotic translation initiation factor 4A2[Source:RGD Symbol;Acc:1309225]	Down Regulation
ENSRNOT00000089341	LOC100911515	ENSRNOG00000050669	1272.35	2332.85	211.846	0.0908098	-3.46101	1.37746e-10	1.52226e-08	triosephosphate isomerase-like [Source:RGDSymbol;Acc:6492323]	Down Regulation
ENSRNOT00000089351	AC127084.5	ENSRNOG00000051303	450.111	687.405	212.818	0.309596	-1.69154	0.0134374	0.273239	-	Down Regulation
ENSRNOT00000089374	Kdm4b	ENSRNOG00000049221	1706.93	2305.07	1108.79	0.481023	-1.05582	0.0224789	0.406285	lysine demethylase 4B [Source:RGDSymbol;Acc:1588576]	Down Regulation
ENSRNOT00000089377	Slmap	ENSRNOG00000011307	2257.75	3206.52	1308.98	0.408224	-1.29257	0.00346829	0.0903652	sarcolemma associated protein [Source:RGDSymbol;Acc:1307674]	Down Regulation
ENSRNOT00000089407	Rpl3	ENSRNOG00000016896	11702.6	18002.2	5403.05	0.300133	-1.73633	6.16659e-06	0.000328828	ribosomal protein L3 [Source:RGDSymbol;Acc:735105]	Down Regulation
ENSRNOT00000089544	Prkag1	ENSRNOG00000061499	116.254	231.536	0.971771	0.00419706	-7.8964	1.46842e-05	0.00073025	protein kinase AMP-activated non-catalytic subunitgamma 1 [Source:RGD Symbol;Acc:3388]	Down Regulation
ENSRNOT00000089554	Hipk3	ENSRNOG00000011358	967.255	1531.22	403.285	0.263374	-1.92481	0.00037224	0.01341	homeodomain interacting protein kinase 3[Source:RGD Symbol;Acc:619884]	Down Regulation
ENSRNOT00000089592	Arhgef1	ENSRNOG00000020130	75.4919	146.125	4.85886	0.0332514	-4.91044	0.00653131	0.153556	Rho guanine nucleotide exchange factor 1[Source:RGD Symbol;Acc:620951]	Down Regulation
ENSRNOT00000089607	Reps1	ENSRNOG00000059224	384.682	571.122	198.241	0.347108	-1.52654	0.0344965	0.555343	RALBP1 associated Eps domain containing 1[Source:RGD Symbol;Acc:1307131]	Down Regulation
ENSRNOT00000089775	AABR07035437.1	ENSRNOG00000001103	817.065	1634.13	0	0	-Inf	4.42264e-28	2.66243e-25	sidekick cell adhesion molecule 1 [Source:NCBIgene;Acc:304297]	Down Regulation
ENSRNOT00000089833	Trpc1	ENSRNOG00000054902	97.1878	192.432	1.94354	0.0100999	-6.62952	0.00022516	0.00861332	transient receptor potential cation channel,subfamily C, member 1 [Source:RGD Symbol;Acc:619783]	Down Regulation
ENSRNOT00000089852	Dnajc8	ENSRNOG00000013255	61.2284	122.457	0	0	-Inf	0.00119998	0.0361195	DnaJ heat shock protein family (Hsp40) member C8[Source:RGD Symbol;Acc:1306024]	Down Regulation
ENSRNOT00000089897	Phf14	ENSRNOG00000005775	1337.13	2635.39	38.8708	0.0147495	-6.08319	6.34515e-23	2.30634e-20	PHD finger protein 14 [Source:RGDSymbol;Acc:1563764]	Down Regulation
ENSRNOT00000090026	Gls	ENSRNOG00000056246	5449.93	7323.74	3576.12	0.488291	-1.03419	0.00889805	0.198975	glutaminase [Source:RGD Symbol;Acc:2707]"	Down Regulation
ENSRNOT00000090051	Atp5mc2	ENSRNOG00000015320	429.027	855.14	2.91531	0.00340917	-8.19637	1.83085e-15	3.54937e-13	ATP synthase membrane subunit c locus 2 [Source:RGDSymbol;Acc:620051]	Down Regulation
ENSRNOT00000090057	Dtx3	ENSRNOG00000005129	69.9753	139.951	0	0	-Inf	0.000460255	0.0161237	deltex E3 ubiquitin ligase 3 [Source:RGDSymbol;Acc:1566181]	Down Regulation
ENSRNOT00000090085	LOC102553386	ENSRNOG00000053557	761.496	1522.99	0	0	-Inf	8.08683e-27	4.20441e-24	SUMO-conjugating enzyme UBC9-like [Source:RGDSymbol;Acc:7518044]	Down Regulation
ENSRNOT00000090121	Cwf19l2	ENSRNOG00000024372	42.191	84.382	0	0	-Inf	0.0100153	0.217166	CWF19 like cell cycle control factor 2 [Source:RGDSymbol;Acc:1310083]	Down Regulation
ENSRNOT00000090233	Elk4	ENSRNOG00000007887	312.831	625.662	0	0	-Inf	5.39654e-14	8.51388e-12	ELK4, ETS transcription factor [Source:RGDSymbol;Acc:1310504]	Down Regulation
ENSRNOT00000090726	Nat1	ENSRNOG00000014055	103.419	206.839	0	0	-Inf	1.29978e-05	0.000653489	N-acetyltransferase 1 [Source:RGDSymbol;Acc:70490]	Down Regulation
ENSRNOT00000090739	Mtap	ENSRNOG00000006615	11107.7	16283.7	5931.69	0.364272	-1.45691	0.00013617	0.00545537	methylthioadenosine phosphorylase [Source:RGDSymbol;Acc:1310114]	Down Regulation
ENSRNOT00000090773	RGD1311703	ENSRNOG00000053659	4050.22	6053.89	2046.55	0.338055	-1.56467	0.000145402	0.0057747	similar to sid2057p [Source:RGDSymbol;Acc:1311703]	Down Regulation
ENSRNOT00000090827	Gfpt1	ENSRNOG00000018507	298.91	596.848	0.971771	0.00162817	-9.26253	1.39676e-12	1.91332e-10	glutamine fructose-6-phosphate transaminase 1[Source:RGD Symbol;Acc:1549703]	Down Regulation
ENSRNOT00000090835	Eddm3b	ENSRNOG00000052100	40.1329	80.2658	0	0	-Inf	0.0126334	0.26154	epididymal protein 3B [Source:RGDSymbol;Acc:631349]	Down Regulation
ENSRNOT00000090942	Yipf6	ENSRNOG00000006642	37.0458	74.0915	0	0	-Inf	0.0179152	0.339543	Yip1 domain family, member 6 [Source:RGDSymbol;Acc:1566154]	Down Regulation
ENSRNOT00000090971	AABR07034750.1	ENSRNOG00000060228	1274.48	2548.95	0	0	-Inf	1.01063e-36	1.21679e-33	-	Down Regulation
ENSRNOT00000090999	Gnl1	ENSRNOG00000000798	66.2305	127.602	4.85886	0.0380782	-4.71489	0.0136559	0.276943	G protein nucleolar 1 [Source:RGDSymbol;Acc:1303051]	Down Regulation
ENSRNOT00000091068	Bloc1s4	ENSRNOG00000054224	301.511	603.023	0	0	-Inf	1.36516e-13	2.04113e-11	biogenesis of lysosomal organelles complex 1subunit 4 [Source:RGD Symbol;Acc:1306037]	Down Regulation
ENSRNOT00000091124	AABR07006894.1	ENSRNOG00000051771	578.913	933.347	224.479	0.24051	-2.05583	0.00119548	0.0361195	-	Down Regulation
ENSRNOT00000091335	Ints10	ENSRNOG00000055331	1223.55	1661.91	785.191	0.472462	-1.08173	0.0297298	0.496786	integrator complex subunit 10 [Source:RGDSymbol;Acc:1304711]	Down Regulation
ENSRNOT00000091346	Trrap	ENSRNOG00000025244	565.169	998.177	132.161	0.132402	-2.917	1.09299e-05	0.000558106	transformation/transcription domain-associatedprotein [Source:RGD Symbol;Acc:1305446]	Down Regulation
ENSRNOT00000091662	Tigar	ENSRNOG00000051816	753.597	1326.44	180.749	0.136266	-2.8755	1.9063e-06	0.000112976	TP53 induced glycolysis regulatory phosphatase[Source:RGD Symbol;Acc:1560038]	Down Regulation
ENSRNOT00000091671	Hus1	ENSRNOG00000005141	749.901	1176.2	323.6	0.275122	-1.86185	0.00133617	0.0394913	HUS1 checkpoint clamp component [Source:RGDSymbol;Acc:1591976]	Down Regulation
ENSRNOT00000091696	B4galt6	ENSRNOG00000015895	150.727	300.482	0.971771	0.00323404	-8.27245	5.50106e-07	3.61616e-05	beta-1,4-galactosyltransferase 6 [Source:RGDSymbol;Acc:71046]	Down Regulation
ENSRNOT00000091822	Fchsd2	ENSRNOG00000019319	557.253	1010.53	103.98	0.102896	-3.28074	1.3195e-06	8.07085e-05	FCH and double SH3 domains 2 [Source:RGDSymbol;Acc:1304812]	Down Regulation
ENSRNOT00000091906	Bst2	ENSRNOG00000059900	850.821	1153.56	548.079	0.475118	-1.07364	0.0498019	0.720573	bone marrow stromal cell antigen 2 [Source:RGDSymbol;Acc:727849]	Down Regulation
ENSRNOT00000092125	Anpep	ENSRNOG00000014610	1832.78	2951.31	714.252	0.242012	-2.04685	1.2972e-05	0.000653489	alanyl aminopeptidase, membrane [Source:RGDSymbol;Acc:2991]	Down Regulation
ENSRNOT00000092225	AABR07004228.1	ENSRNOG00000059662	33.4441	66.8882	0	0	-Inf	0.0269651	0.460682	-	Down Regulation
ENSRNOT00000092416	Eif2b1	ENSRNOG00000001039	157.101	302.54	11.6613	0.0385445	-4.69733	0.000140044	0.005591	eukaryotic translation initiation factor 2B subunitalpha [Source:RGD Symbol;Acc:620819]	Down Regulation
ENSRNOT00000092424	Syngap1	ENSRNOG00000000483	946.601	1714.4	178.806	0.104297	-3.26123	1.47705e-08	1.21107e-06	synaptic Ras GTPase activating protein 1[Source:RGD Symbol;Acc:621090]	Down Regulation
ENSRNOT00000092485	Map2	ENSRNOG00000011841	167.735	335.47	0	0	-Inf	2.05526e-08	1.62686e-06	microtubule-associated protein 2 [Source:RGDSymbol;Acc:3044]	Down Regulation
ENSRNOT00000092574	Upf3b	ENSRNOG00000039994	59.513	113.195	5.83063	0.0515094	-4.27902	0.0299099	0.499065	UPF3B, regulator of nonsense mediated mRNA decay[Source:RGD Symbol;Acc:1560264]	Down Regulation
ENSRNOT00000092606	Mnt	ENSRNOG00000002894	523.287	820.152	226.423	0.276074	-1.85687	0.00440758	0.110844	MAX network transcriptional repressor [Source:RGDSymbol;Acc:1308683]	Down Regulation
ENSRNOT00000092971	Gpm6a	ENSRNOG00000010731	380.966	577.296	184.637	0.31983	-1.64462	0.0237288	0.42146	glycoprotein m6a [Source:RGD Symbol;Acc:631368]"	Down Regulation
ENSRNOT00000092976	Arid1b	ENSRNOG00000017030	675.571	1351.14	0	0	-Inf	9.45858e-25	4.32749e-22	AT-rich interaction domain 1B [Source:RGDSymbol;Acc:708504]	Down Regulation
ENSRNOT00000093010	Ect2	ENSRNOG00000024365	525.122	920.999	129.246	0.140332	-2.83308	2.89612e-05	0.00133572	epithelial cell transforming 2 [Source:RGDSymbol;Acc:1308524]	Down Regulation
ENSRNOT00000093103	Fbxo10	ENSRNOG00000012634	674.542	1349.08	0	0	-Inf	1.00348e-24	4.5011e-22	F-box protein 10 [Source:RGD Symbol;Acc:1305465]"	Down Regulation
ENSRNOT00000093185	Enox2	ENSRNOG00000030622	132.03	222.275	41.7862	0.187993	-2.41125	0.0418716	0.642425	ecto-NOX disulfide-thiol exchanger 2 [Source:RGDSymbol;Acc:1563643]	Down Regulation
ENSRNOT00000093497	Tax1bp3	ENSRNOG00000019357	5115	7073.68	3156.31	0.446205	-1.16422	0.00348989	0.0907212	Tax1 binding protein 3 [Source:RGDSymbol;Acc:1308924]	Down Regulation
ENSRNOT00000093546	Mycbp2	ENSRNOG00000010479	524.663	887.04	162.286	0.182952	-2.45046	0.000235931	0.00899528	MYC binding protein 2, E3 ubiquitin protein ligase[Source:RGD Symbol;Acc:1312048]	Down Regulation
ENSRNOT00000093581	Intu	ENSRNOG00000010556	121.428	242.856	0	0	-Inf	2.02625e-06	0.000118549	inturned planar cell polarity protein [Source:NCBIgene;Acc:361938]	Down Regulation
ENSRNOT00000093635	AABR07068161.1	ENSRNOG00000053200	63.6865	123.486	3.88708	0.031478	-4.98951	0.0121669	0.25488	dedicator of cytokinesis 10 [Source:NCBIgene;Acc:301556]	Down Regulation
ENSRNOT00000093690	Tpgs2	ENSRNOG00000054118	914.855	1359.37	470.337	0.345996	-1.53117	0.00475027	0.118374	tubulin polyglutamylase complex subunit 2[Source:RGD Symbol;Acc:1310571]	Down Regulation
ENSRNOT00000093716	Samd4b	ENSRNOG00000019831	58.6558	117.312	0	0	-Inf	0.00159387	0.0461538	sterile alpha motif domain containing 4B[Source:RGD Symbol;Acc:1305597]	Down Regulation
ENSRNOT00000093720	AABR07044631.2	ENSRNOG00000062276	76.6641	153.328	0	0	-Inf	0.000222767	0.00855035	-	Down Regulation
ENSRNOT00000093727	Hspa4l	ENSRNOG00000010819	59.9703	112.166	7.77417	0.0693093	-3.85081	0.0440228	0.66423	heat shock protein family A (Hsp70) member 4 like[Source:RGD Symbol;Acc:1306528]	Down Regulation
ENSRNOT00000000008	Gad1	ENSRNOG00000000007	724.387	818.094	630.679	0.770913	-0.37536	0.510254	1	glutamate decarboxylase 1 [Source:RGDSymbol;Acc:2652]	Nodiff
ENSRNOT00000000009	Alx4	ENSRNOG00000000008	32.3845	28.8134	35.9555	1.24788	0.319475	0.907265	1	ALX homeobox 4 [Source:RGD Symbol;Acc:1310201]"	Nodiff
ENSRNOT00000000010	Tmco5b	ENSRNOG00000000009	53.3644	49.3943	57.3345	1.16075	0.215057	0.915462	1	transmembrane and coiled-coil domains 5B[Source:RGD Symbol;Acc:1561237]	Nodiff
ENSRNOT00000000018	Steap1	ENSRNOG00000000017	1488.15	1392.3	1583.99	1.13767	0.186087	0.693853	1	STEAP family member 1 [Source:RGDSymbol;Acc:1311543]	Nodiff
ENSRNOT00000000036	Tmcc2	ENSRNOG00000000033	1011.86	899.389	1124.34	1.25011	0.322061	0.5341	1	transmembrane and coiled-coil domain family 2[Source:RGD Symbol;Acc:1311960]	Nodiff
ENSRNOT00000000037	Fgfrl1	ENSRNOG00000024207	1709.9	1660.88	1758.91	1.05902	0.0827259	0.857805	1	fibroblast growth factor receptor-like 1[Source:RGD Symbol;Acc:735156]	Nodiff
ENSRNOT00000000039	Nuak2	ENSRNOG00000000034	1322.22	1156.65	1487.78	1.28628	0.363209	0.453577	1	NUAK family kinase 2 [Source:RGDSymbol;Acc:1359167]	Nodiff
ENSRNOT00000000041	Klhdc8a	ENSRNOG00000000036	3596.44	3680.91	3511.98	0.954107	-0.0677768	0.868689	1	kelch domain containing 8A [Source:RGDSymbol;Acc:1305132]	Nodiff
ENSRNOT00000000047	Slc26a1	ENSRNOG00000000041	143.288	155.386	131.189	0.844277	-0.244212	0.82711	1	solute carrier family 26 member 1 [Source:RGDSymbol;Acc:620136]	Nodiff
ENSRNOT00000000048	Idua	ENSRNOG00000000043	3149.86	3137.57	3162.14	1.00783	0.0112549	0.979208	1	iduronidase, alpha-L- [Source:RGDSymbol;Acc:1310943]	Nodiff
ENSRNOT00000000049	Xpr1	ENSRNOG00000000042	1630.64	1746.3	1514.99	0.867545	-0.204989	0.65828	1	xenotropic and polytropic retrovirus receptor 1[Source:RGD Symbol;Acc:1306554]	Nodiff
ENSRNOT00000000050	Tmem175	ENSRNOG00000000044	1041.31	1049.63	1032.99	0.984149	-0.0230507	0.966197	1	transmembrane protein 175 [Source:RGDSymbol;Acc:1309712]	Nodiff
ENSRNOT00000000052	Cd82	ENSRNOG00000000047	19753.9	19613.7	19894.1	1.0143	0.0204808	0.955633	1	Cd82 molecule [Source:RGD Symbol;Acc:69070]"	Nodiff
ENSRNOT00000000060	Abhd8	ENSRNOG00000000054	1735.76	1665	1806.52	1.085	0.117692	0.797613	1	abhydrolase domain containing 8 [Source:RGDSymbol;Acc:1305693]	Nodiff
ENSRNOT00000000064	Gak	ENSRNOG00000000048	8391.34	7789.9	8992.77	1.15441	0.207161	0.585644	1	cyclin G associated kinase [Source:RGDSymbol;Acc:621589]	Nodiff
ENSRNOT00000000071	Pcgf3	ENSRNOG00000000062	1886.48	1808.04	1964.92	1.08677	0.120046	0.790321	1	polycomb group ring finger 3 [Source:RGDSymbol;Acc:1311479]	Nodiff
ENSRNOT00000000072	Atp5me	ENSRNOG00000000064	224.265	254.175	194.354	0.764647	-0.387134	0.664211	1	ATP synthase membrane subunit e [Source:RGDSymbol;Acc:621377]	Nodiff
ENSRNOT00000000074	Fbxo28	ENSRNOG00000000066	953.092	742.973	1163.21	1.56561	0.646729	0.219679	1	F-box protein 28 [Source:RGD Symbol;Acc:1304584]"	Nodiff
ENSRNOT00000000078	Ppp2r5a	ENSRNOG00000000068	1237.51	1307.92	1167.1	0.89233	-0.164351	0.739141	1	protein phosphatase 2, regulatory subunit B', alpha[Source:RGD Symbol;Acc:1308022]	Nodiff
ENSRNOT00000000079	Acot7	ENSRNOG00000010580	1909.71	1752.47	2066.96	1.17945	0.238118	0.596063	1	acyl-CoA thioesterase 7 [Source:RGDSymbol;Acc:628856]	Nodiff
ENSRNOT00000000080	LOC100910207	ENSRNOG00000000070	1612.16	1413.91	1810.41	1.28042	0.356622	0.442279	1	protein Dr1-like [Source:RGD Symbol;Acc:6499394]"	Nodiff
ENSRNOT00000000083	Tmed5	ENSRNOG00000000073	1068.02	1223.54	912.493	0.745782	-0.423175	0.407162	1	transmembrane p24 trafficking protein 5 [Source:RGDSymbol;Acc:1359437]	Nodiff
ENSRNOT00000000086	Mtf2	ENSRNOG00000000075	617.075	523.786	710.365	1.35621	0.439583	0.463762	1	metal response element binding transcription factor2 [Source:RGD Symbol;Acc:1304727]	Nodiff
ENSRNOT00000000092	Antxr2	ENSRNOG00000000081	2365.68	2283.46	2447.89	1.07201	0.100318	0.817288	1	ANTXR cell adhesion molecule 2 [Source:RGDSymbol;Acc:1561294]	Nodiff
ENSRNOT00000000102	LOC103691556	ENSRNOG00000000091	110.158	82.3239	137.991	1.6762	0.745196	0.549611	1	mothers against decapentaplegic homolog 9[Source:RGD Symbol;Acc:9309512]	Nodiff
ENSRNOT00000000106	Gpr89b	ENSRNOG00000000095	2076.48	2157.92	1995.05	0.924525	-0.113216	0.79859	1	G protein-coupled receptor 89B [Source:RGDSymbol;Acc:1304837]	Nodiff
ENSRNOT00000000107	Pdzk1	ENSRNOG00000000096	431.033	420.881	441.184	1.04824	0.0679683	0.923647	1	PDZ domain containing 1 [Source:RGDSymbol;Acc:70924]	Nodiff
ENSRNOT00000000109	Cd160	ENSRNOG00000000097	4.57344	7.20334	1.94354	0.269811	-1.88998	0.881714	1	CD160 molecule [Source:RGD Symbol;Acc:1563598]"	Nodiff
ENSRNOT00000000110	Rnf115	ENSRNOG00000000098	3410.06	3059.36	3760.75	1.22926	0.297791	0.468811	1	ring finger protein 115 [Source:RGDSymbol;Acc:1305315]	Nodiff
ENSRNOT00000000116	Thoc3	ENSRNOG00000000104	813.991	842.791	785.191	0.931656	-0.102131	0.854422	1	THO complex 3 [Source:RGD Symbol;Acc:1311669]"	Nodiff
ENSRNOT00000000117	Cplx2	ENSRNOG00000000105	20.7518	29.8424	11.6613	0.390761	-1.35564	0.686076	1	complexin 2 [Source:RGD Symbol;Acc:70945]"	Nodiff
ENSRNOT00000000120	Aga	ENSRNOG00000000108	1871.8	1926.38	1817.21	0.94333	-0.0841653	0.852714	1	aspartylglucosaminidase [Source:RGDSymbol;Acc:1309646]	Nodiff
ENSRNOT00000000123	Coprs	ENSRNOG00000000111	257.761	235.652	279.87	1.18764	0.248098	0.769056	1	coordinator of PRMT5 and differentiation stimulator[Source:RGD Symbol;Acc:1565675]	Nodiff
ENSRNOT00000000124	Champ1	ENSRNOG00000000112	2882.44	2903.98	2860.89	0.985164	-0.0215635	0.959916	1	chromosome alignment maintaining phosphoprotein 1[Source:RGD Symbol;Acc:1311283]	Nodiff
ENSRNOT00000000125	Elac1	ENSRNOG00000000113	156.35	170.822	141.879	0.830563	-0.267838	0.801664	1	elaC ribonuclease Z 1 [Source:RGDSymbol;Acc:1304757]	Nodiff
ENSRNOT00000000133	Pigv	ENSRNOG00000000121	617.681	615.371	619.99	1.00751	0.0107878	0.988681	1	phosphatidylinositol glycan anchor biosynthesis,class V [Source:RGD Symbol;Acc:1309526]	Nodiff
ENSRNOT00000000134	Ak2	ENSRNOG00000000122	1803.42	1791.57	1815.27	1.01323	0.0189551	0.967988	1	adenylate kinase 2 [Source:RGD Symbol;Acc:2077]"	Nodiff
ENSRNOT00000000139	Kpna6	ENSRNOG00000000127	8.20375	15.4357	0.971771	0.0629559	-3.98951	0.603173	1	karyopherin subunit alpha 6 [Source:RGDSymbol;Acc:1306570]	Nodiff
ENSRNOT00000000141	Phf24	ENSRNOG00000000129	130.796	125.544	136.048	1.08367	0.115923	0.925326	1	PHD finger protein 24 [Source:RGDSymbol;Acc:1559864]	Nodiff
ENSRNOT00000000142	Dnajb5	ENSRNOG00000000130	8.23239	16.4648	0	0	-Inf	0.474021	1	DnaJ heat shock protein family (Hsp40) member B5[Source:RGD Symbol;Acc:1307453]	Nodiff
ENSRNOT00000000146	Txndc15	ENSRNOG00000000133	2804.44	2440.9	3167.97	1.29787	0.376145	0.372646	1	thioredoxin domain containing 15 [Source:RGDSymbol;Acc:1304696]	Nodiff
ENSRNOT00000000149	Ly86	ENSRNOG00000000137	2.57262	5.14524	0	0	-Inf	0.851891	1	lymphocyte antigen 86 [Source:RGDSymbol;Acc:1309936]	Nodiff
ENSRNOT00000000155	Plxdc2	ENSRNOG00000000142	3144.42	3500.82	2788.01	0.796387	-0.328458	0.429028	1	plexin domain containing 2 [Source:RGDSymbol;Acc:1305962]	Nodiff
ENSRNOT00000000157	Pik3r3	ENSRNOG00000000145	2252.76	2032.37	2473.16	1.21688	0.28319	0.516272	1	phosphoinositide-3-kinase regulatory subunit 3[Source:RGD Symbol;Acc:621042]	Nodiff
ENSRNOT00000000162	Dnajc1	ENSRNOG00000000150	2943.93	3105.67	2782.18	0.895839	-0.158688	0.705092	1	DnaJ heat shock protein family (Hsp40) member C1[Source:RGD Symbol;Acc:2322144]	Nodiff
ENSRNOT00000000163	Ldlrap1	ENSRNOG00000000151	505.23	415.736	594.724	1.43053	0.516553	0.421329	1	low density lipoprotein receptor adaptor protein 1[Source:RGD Symbol;Acc:1563417]	Nodiff
ENSRNOT00000000168	Cog3	ENSRNOG00000000155	1795.16	1809.07	1781.26	0.984627	-0.0223515	0.962033	1	component of oligomeric golgi complex 3 [Source:RGDSymbol;Acc:1304555]	Nodiff
ENSRNOT00000000169	LOC100911486	ENSRNOG00000000156	42.7589	17.4938	68.024	3.88845	1.9592	0.356907	1	multiple epidermal growth factor-like domainsprotein 6-like [Source:RGD Symbol;Acc:6492904]	Nodiff
ENSRNOT00000000170	Atg12	ENSRNOG00000000157	2602.34	2406.95	2797.73	1.16236	0.217053	0.610873	1	autophagy related 12 [Source:RGDSymbol;Acc:1306306]	Nodiff
ENSRNOT00000000172	Cdo1	ENSRNOG00000000158	485.482	456.898	514.067	1.12512	0.170085	0.795923	1	cysteine dioxygenase type 1 [Source:RGDSymbol;Acc:69262]	Nodiff
ENSRNOT00000000174	Chm	ENSRNOG00000000161	1167.94	1199.87	1136	0.946769	-0.078916	0.875744	1	CHM, Rab escort protein 1 [Source:RGDSymbol;Acc:2340]	Nodiff
ENSRNOT00000000177	Lamp2	ENSRNOG00000000164	8872.66	8970.22	8775.09	0.978247	-0.0317289	0.933503	1	lysosomal-associated membrane protein 2 [Source:RGDSymbol;Acc:2990]	Nodiff
ENSRNOT00000000178	Pfkfb1	ENSRNOG00000000165	45.9626	62.772	29.1531	0.464429	-1.10647	0.581402	1	6-phosphofructo-2-kinase/fructose-2,6-biphosphatase1 [Source:RGD Symbol;Acc:3307]	Nodiff
ENSRNOT00000000180	Alas2	ENSRNOG00000000167	1.45766	0	2.91531	Inf	Inf	0.939392	1	5'-aminolevulinate synthase 2 [Source:RGDSymbol;Acc:2084]	Nodiff
ENSRNOT00000000181	Gatm	ENSRNOG00000000168	102.414	118.341	86.4876	0.730836	-0.45238	0.728497	1	glycine amidinotransferase [Source:RGDSymbol;Acc:71090]	Nodiff
ENSRNOT00000000184	Slc30a4	ENSRNOG00000000170	9564.26	9291.28	9837.24	1.05876	0.0823756	0.827291	1	solute carrier family 30 member 4 [Source:RGDSymbol;Acc:619750]	Nodiff
ENSRNOT00000000193	Plpp2	ENSRNOG00000000177	1015.52	786.193	1244.84	1.58337	0.663003	0.200682	1	phospholipid phosphatase 2 [Source:RGDSymbol;Acc:628893]	Nodiff
ENSRNOT00000000200	Tmprss6	ENSRNOG00000000184	41.9027	39.1039	44.7015	1.14315	0.193011	0.93767	1	transmembrane serine protease 6 [Source:RGDSymbol;Acc:1307138]	Nodiff
ENSRNOT00000000201	Mpst	ENSRNOG00000000185	424.432	445.578	403.285	0.905082	-0.143879	0.835871	1	mercaptopyruvate sulfurtransferase [Source:RGDSymbol;Acc:620065]	Nodiff
ENSRNOT00000000203	Csf2rb	ENSRNOG00000000187	2.57262	5.14524	0	0	-Inf	0.851891	1	colony stimulating factor 2 receptor beta commonsubunit [Source:RGD Symbol;Acc:620189]	Nodiff
ENSRNOT00000000205	Chadl	ENSRNOG00000024631	25.1811	14.4067	35.9555	2.49575	1.31948	0.65345	1	chondroadherin-like [Source:RGDSymbol;Acc:6504353]	Nodiff
ENSRNOT00000000206	AABR07058539.1	ENSRNOG00000000190	1016.78	953.928	1079.64	1.13178	0.178594	0.730644	1	-	Nodiff
ENSRNOT00000000211	Vwa5a	ENSRNOG00000046414	3580.35	3556.39	3604.3	1.01347	0.0193039	0.963032	1	von Willebrand factor A domain containing 5A[Source:RGD Symbol;Acc:735145]	Nodiff
ENSRNOT00000000212	Cyp19a1	ENSRNOG00000000196	54.508	55.5686	53.4474	0.961827	-0.056151	0.986453	1	cytochrome P450, family 19, subfamily a,polypeptide 1 [Source:RGD Symbol;Acc:2457]	Nodiff
ENSRNOT00000000239	Abhd5	ENSRNOG00000000221	5610.48	4974.42	6246.54	1.25573	0.328529	0.400654	1	abhydrolase domain containing 5 [Source:RGDSymbol;Acc:1303237]	Nodiff
ENSRNOT00000000246	Lmf1	ENSRNOG00000000230	1349.86	1312.04	1387.69	1.05766	0.0808756	0.868027	1	lipase maturation factor 1 [Source:RGDSymbol;Acc:1310180]	Nodiff
ENSRNOT00000000248	Zfp354c	ENSRNOG00000029205	467.96	420.881	515.039	1.22372	0.291268	0.659976	1	zinc finger protein 354C [Source:RGDSymbol;Acc:69405]	Nodiff
ENSRNOT00000000253	Zfp207	ENSRNOG00000000236	4144.23	4089.44	4199.02	1.0268	0.0381502	0.924941	1	zinc finger protein 207 [Source:RGDSymbol;Acc:1308121]	Nodiff
ENSRNOT00000000254	RGD1310429	ENSRNOG00000000237	380.5	420.881	340.12	0.808114	-0.307369	0.667608	1	similar to Protein Njmu-R1 [Source:RGDSymbol;Acc:1310429]	Nodiff
ENSRNOT00000000258	Aatf	ENSRNOG00000002778	1086.16	1194.73	977.602	0.818264	-0.289361	0.569368	1	apoptosis antagonizing transcription factor[Source:RGD Symbol;Acc:620685]	Nodiff
ENSRNOT00000000263	Amz2	ENSRNOG00000000246	2306.74	2260.82	2352.66	1.04062	0.057445	0.895668	1	archaelysin family metallopeptidase 2 [Source:RGDSymbol;Acc:1304846]	Nodiff
ENSRNOT00000000264	Mfsd11	ENSRNOG00000000247	2080.82	1563.13	2598.52	1.66238	0.733254	0.0983555	1	major facilitator superfamily domain containing 11[Source:RGD Symbol;Acc:1307394]	Nodiff
ENSRNOT00000000266	Mettl23	ENSRNOG00000000249	232.295	228.449	236.14	1.03367	0.0477735	0.961577	1	methyltransferase like 23 [Source:RGDSymbol;Acc:1306284]	Nodiff
ENSRNOT00000000275	Prmt7	ENSRNOG00000000258	1337.95	1355.26	1320.64	0.974455	-0.0373331	0.939938	1	protein arginine methyltransferase 7 [Source:RGDSymbol;Acc:1304869]	Nodiff
ENSRNOT00000000279	Zfp821	ENSRNOG00000000262	367.181	413.678	320.684	0.775204	-0.367353	0.612211	1	zinc finger protein 821 [Source:RGDSymbol;Acc:1306674]	Nodiff
ENSRNOT00000000281	Def8	ENSRNOG00000000264	1876.72	1632.07	2121.38	1.29981	0.378296	0.401111	1	differentially expressed in FDCP 8 homolog[Source:RGD Symbol;Acc:1309008]	Nodiff
ENSRNOT00000000299	Phyhipl	ENSRNOG00000000274	468.966	526.873	411.059	0.780186	-0.358109	0.587652	1	phytanoyl-CoA 2-hydroxylase interacting protein-like [Source:RGD Symbol;Acc:1307967]	Nodiff
ENSRNOT00000000302	Tet1	ENSRNOG00000000277	130.768	142.009	119.528	0.841693	-0.248633	0.831906	1	tet methylcytosine dioxygenase 1 [Source:RGDSymbol;Acc:1310993]	Nodiff
ENSRNOT00000000304	Rtn4ip1	ENSRNOG00000000279	467.252	535.105	399.398	0.746391	-0.421996	0.523069	1	reticulon 4 interacting protein 1 [Source:RGDSymbol;Acc:1563384]	Nodiff
ENSRNOT00000000306	Slc25a1	ENSRNOG00000038001	3509.11	4383.75	2634.47	0.600963	-0.734651	0.0739708	0.951184	solute carrier family 25 member 1 [Source:RGDSymbol;Acc:3703]	Nodiff
ENSRNOT00000000308	Ess2	ENSRNOG00000000283	588.24	587.587	588.893	1.00222	0.00320387	0.999018	1	ess-2 splicing factor homolog [Source:RGDSymbol;Acc:1308218]	Nodiff
ENSRNOT00000000313	Scarf2	ENSRNOG00000000288	2686.34	2474.86	2897.82	1.1709	0.22762	0.591845	1	scavenger receptor class F, member 2 [Source:RGDSymbol;Acc:1306013]	Nodiff
ENSRNOT00000000325	Olig2	ENSRNOG00000028658	42.2177	50.4234	34.012	0.674528	-0.56805	0.792061	1	oligodendrocyte transcription factor 2 [Source:RGDSymbol;Acc:1307098]	Nodiff
ENSRNOT00000000327	Foxo3	ENSRNOG00000000299	1195.14	1164.88	1225.4	1.05195	0.0730711	0.884354	1	forkhead box O3 [Source:RGD Symbol;Acc:1309196]"	Nodiff
ENSRNOT00000000331	Cep57l1	ENSRNOG00000000303	519.187	585.529	452.845	0.773395	-0.370722	0.560345	1	centrosomal protein 57-like 1 [Source:RGDSymbol;Acc:1311358]	Nodiff
ENSRNOT00000000336	Smpd2	ENSRNOG00000000306	782.175	747.09	817.259	1.09392	0.129513	0.817577	1	sphingomyelin phosphodiesterase 2 [Source:RGDSymbol;Acc:619753]	Nodiff
ENSRNOT00000000337	Mical1	ENSRNOG00000000307	2159.47	2014.88	2304.07	1.14353	0.193492	0.659885	1	microtubule associated monooxygenase, calponin andLIM domain containing 1 [Source:RGD Symbol;Acc:1309386]	Nodiff
ENSRNOT00000000340	LOC102554658	ENSRNOG00000037668	1.45766	0	2.91531	Inf	Inf	0.939392	1	coiled-coil domain-containing protein 162-like[Source:RGD Symbol;Acc:7514220]	Nodiff
ENSRNOT00000000343	Fig4	ENSRNOG00000000312	1994.59	2026.2	1962.98	0.968799	-0.045731	0.919262	1	FIG4 phosphoinositide 5-phosphatase [Source:RGDSymbol;Acc:1311375]	Nodiff
ENSRNOT00000000348	Sobp	ENSRNOG00000000316	41.1027	45.2782	36.9273	0.815566	-0.294127	0.899437	1	sine oculis binding protein homolog [Source:RGDSymbol;Acc:1560479]	Nodiff
ENSRNOT00000000352	Cd24	ENSRNOG00000000321	739.751	601.994	877.509	1.45767	0.543666	0.337192	1	CD24 molecule [Source:RGD Symbol;Acc:2298]"	Nodiff
ENSRNOT00000000365	Hace1	ENSRNOG00000000327	2385.34	2204.22	2566.45	1.16433	0.219503	0.611681	1	HECT domain and ankyrin repeat containing, E3ubiquitin protein ligase 1 [Source:RGDSymbol;Acc:1306114]	Nodiff
ENSRNOT00000000434	Pbld1	ENSRNOG00000000386	10.4613	9.26144	11.6613	1.25912	0.332414	0.969255	1	phenazine biosynthesis-like protein domaincontaining 1 [Source:RGD Symbol;Acc:621263]	Nodiff
ENSRNOT00000000438	Slc25a16	ENSRNOG00000000387	299.008	303.569	294.447	0.969948	-0.0440203	0.959728	1	solute carrier family 25 member 16 [Source:RGDSymbol;Acc:1311311]	Nodiff
ENSRNOT00000000444	Kif1bp	ENSRNOG00000000395	2419.65	2476.92	2362.38	0.953755	-0.0683094	0.874872	1	KIF1 binding protein [Source:RGDSymbol;Acc:1593126]	Nodiff
ENSRNOT00000000446	Ddx50	ENSRNOG00000000396	2664.8	3219.89	2109.72	0.655213	-0.609965	0.151961	1	DExD-box helicase 50 [Source:RGDSymbol;Acc:1310934]	Nodiff
ENSRNOT00000000448	Zup1	ENSRNOG00000000398	839.773	861.314	818.231	0.94998	-0.0740306	0.893875	1	zinc finger containing ubiquitin peptidase 1[Source:RGD Symbol;Acc:1307672]	Nodiff
ENSRNOT00000000459	Ros1	ENSRNOG00000000406	1.45766	0	2.91531	Inf	Inf	0.939392	1	ROS proto-oncogene 1 , receptor tyrosine kinase[Source:RGD Symbol;Acc:3591]	Nodiff
ENSRNOT00000000462	Dcbld1	ENSRNOG00000000407	497.406	553.628	441.184	0.796896	-0.327537	0.612606	1	discoidin, CUB and LCCL domain containing 1[Source:RGD Symbol;Acc:1307211]	Nodiff
ENSRNOT00000000467	Nus1	ENSRNOG00000000411	5111.68	5051.6	5171.77	1.02379	0.0339162	0.931844	1	NUS1 dehydrodolichyl diphosphate synthase subunit[Source:RGD Symbol;Acc:1307879]	Nodiff
ENSRNOT00000000469	Pln	ENSRNOG00000000413	19.9796	19.5519	20.4072	1.04374	0.0617667	1	1	phospholamban [Source:RGD Symbol;Acc:619894]"	Nodiff
ENSRNOT00000000471	Asf1a	ENSRNOG00000000415	528.815	512.466	545.164	1.0638	0.0892319	0.890284	1	anti-silencing function 1A histone chaperone[Source:RGD Symbol;Acc:1311941]	Nodiff
ENSRNOT00000000474	Numa1	ENSRNOG00000000417	7084.52	6610.61	7558.44	1.14338	0.193304	0.614745	1	nuclear mitotic apparatus protein 1 [Source:RGDSymbol;Acc:1308777]	Nodiff
ENSRNOT00000000475	Fam184a	ENSRNOG00000026407	601.558	559.803	643.312	1.14918	0.200601	0.741463	1	family with sequence similarity 184, member A[Source:RGD Symbol;Acc:1311294]	Nodiff
ENSRNOT00000000478	Nelfe	ENSRNOG00000000420	1139.9	1187.52	1092.27	0.91979	-0.120624	0.81125	1	negative elongation factor complex member E[Source:RGD Symbol;Acc:1303325]	Nodiff
ENSRNOT00000000481	Skiv2l	ENSRNOG00000000421	3648.04	3788.96	3507.12	0.925616	-0.111514	0.784789	1	Ski2 like RNA helicase [Source:RGDSymbol;Acc:1303059]	Nodiff
ENSRNOT00000000483	Dxo	ENSRNOG00000000422	288.945	256.233	321.656	1.25533	0.328062	0.681904	1	decapping exoribonuclease [Source:RGDSymbol;Acc:1303267]	Nodiff
ENSRNOT00000000484	AABR07044388.1	ENSRNOG00000000423	53.479	53.5105	53.4474	0.99882	-0.00170318	1	1	-	Nodiff
ENSRNOT00000000492	Atf6b	ENSRNOG00000000431	6934.93	6630.16	7239.69	1.09193	0.126885	0.741569	1	activating transcription factor 6 beta [Source:RGDSymbol;Acc:1303317]	Nodiff
ENSRNOT00000000494	Fkbpl	ENSRNOG00000000432	516.268	515.554	516.982	1.00277	0.00399247	0.998498	1	FK506 binding protein-like [Source:RGDSymbol;Acc:1303227]	Nodiff
ENSRNOT00000000495	Prrt1	ENSRNOG00000000433	5.51657	6.17429	4.85886	0.786949	-0.345658	0.992031	1	proline-rich transmembrane protein 1 [Source:RGDSymbol;Acc:1359348]	Nodiff
ENSRNOT00000000497	Ppt2	ENSRNOG00000000435	946.784	900.418	993.15	1.10299	0.141417	0.789657	1	palmitoyl-protein thioesterase 2 [Source:RGDSymbol;Acc:620375]	Nodiff
ENSRNOT00000000500	Agpat1	ENSRNOG00000000437	7164.04	7128.22	7199.85	1.01005	0.014425	0.970397	1	1-acylglycerol-3-phosphate O-acyltransferase 1[Source:RGD Symbol;Acc:1303287]	Nodiff
ENSRNOT00000000501	Rnf5	ENSRNOG00000000438	1518.28	1025.96	2010.59	1.95972	0.970645	0.0402104	0.623206	ring finger protein 5 [Source:RGDSymbol;Acc:1588458]	Nodiff
ENSRNOT00000000508	Ager	ENSRNOG00000000439	18.3787	14.4067	22.3507	1.55141	0.633584	0.870118	1	advanced glycosylation end product-specificreceptor [Source:RGD Symbol;Acc:69258]	Nodiff
ENSRNOT00000000509	Pbx2	ENSRNOG00000000440	2124.98	1491.09	2758.86	1.85023	0.887702	0.0451165	0.673245	PBX homeobox 2 [Source:RGD Symbol;Acc:1303084]"	Nodiff
ENSRNOT00000000510	Gpsm3	ENSRNOG00000000441	31.7267	22.6391	40.8144	1.80283	0.850263	0.738314	1	G-protein signaling modulator 3 [Source:RGDSymbol;Acc:1303014]	Nodiff
ENSRNOT00000000513	Notch4	ENSRNOG00000000442	752.269	580.384	924.154	1.59232	0.671127	0.234177	1	notch 4 [Source:RGD Symbol;Acc:1303282]"	Nodiff
ENSRNOT00000000522	RT1-Db1	ENSRNOG00000033215	28.6969	18.5229	38.8708	2.09853	1.06938	0.692114	1	RT1 class II, locus Db1 [Source:RGDSymbol;Acc:1593282]	Nodiff
ENSRNOT00000000523	RT1-Ba	ENSRNOG00000000451	4.51616	5.14524	3.88708	0.755471	-0.404551	0.993265	1	RT1 class II, locus Ba [Source:RGDSymbol;Acc:1595867]	Nodiff
ENSRNOT00000000525	RT1-Bb	ENSRNOG00000032708	1.54357	3.08715	0	0	-Inf	0.931102	1	RT1 class II, locus Bb [Source:RGDSymbol;Acc:3469]	Nodiff
ENSRNOT00000000526	RT1-DOb	ENSRNOG00000000454	40.4746	57.6267	23.3225	0.404717	-1.30502	0.546954	1	RT1 class II, locus DOb [Source:RGDSymbol;Acc:1595814]	Nodiff
ENSRNOT00000000527	LOC103689996	ENSRNOG00000000455	1364.34	1587.82	1140.86	0.718506	-0.476929	0.321689	1	antigen peptide transporter 2 [Source:RGDSymbol;Acc:9419934]	Nodiff
ENSRNOT00000000528	Psmb8	ENSRNOG00000000456	1609.07	1931.52	1286.62	0.666119	-0.586149	0.20734	1	proteasome subunit beta 8 [Source:RGDSymbol;Acc:3426]	Nodiff
ENSRNOT00000000529	Tap1	ENSRNOG00000000457	4180.78	5001.18	3360.38	0.671919	-0.573642	0.154019	1	transporter 1, ATP binding cassette subfamily Bmember [Source:RGD Symbol;Acc:3817]	Nodiff
ENSRNOT00000000532	Psmb9	ENSRNOG00000000459	1084	1308.95	859.046	0.656286	-0.607604	0.232672	1	proteasome subunit beta 9 [Source:RGDSymbol;Acc:3427]	Nodiff
ENSRNOT00000000535	Brd2	ENSRNOG00000000461	4142.34	3916.56	4368.11	1.11529	0.157422	0.695525	1	bromodomain containing 2 [Source:RGDSymbol;Acc:1303324]	Nodiff
ENSRNOT00000000541	Slc39a7	ENSRNOG00000000465	949.706	1022.87	876.538	0.856935	-0.222742	0.672955	1	solute carrier family 39 member 7 [Source:RGDSymbol;Acc:1593280]	Nodiff
ENSRNOT00000000542	Hsd17b8	ENSRNOG00000000466	153.922	188.316	119.528	0.63472	-0.655809	0.534694	1	hydroxysteroid (17-beta) dehydrogenase 8[Source:RGD Symbol;Acc:1303158]	Nodiff
ENSRNOT00000000543	Ring1	ENSRNOG00000000467	1665.44	1495.21	1835.68	1.22771	0.295965	0.520981	1	ring finger protein 1 [Source:RGD Symbol;Acc:3576]"	Nodiff
ENSRNOT00000000549	Vps52	ENSRNOG00000000470	3481.89	3597.56	3366.22	0.935695	-0.0958894	0.815475	1	VPS52 GARP complex subunit [Source:RGDSymbol;Acc:3618]	Nodiff
ENSRNOT00000000552	Wdr46	ENSRNOG00000031171	2222.67	2033.4	2411.94	1.18616	0.246297	0.573301	1	WD repeat domain 46 [Source:RGD Symbol;Acc:2209]"	Nodiff
ENSRNOT00000000553	Pfdn6	ENSRNOG00000000473	169.154	159.503	178.806	1.12102	0.164814	0.874916	1	prefoldin subunit 6 [Source:RGDSymbol;Acc:1303006]	Nodiff
ENSRNOT00000000554	Rgl2	ENSRNOG00000000474	2682.33	2732.12	2632.53	0.963546	-0.0535746	0.900311	1	ral guanine nucleotide dissociation stimulator-like2 [Source:RGD Symbol;Acc:1302985]	Nodiff
ENSRNOT00000000558	Zbtb22	ENSRNOG00000000476	1497.09	1382.01	1612.17	1.16654	0.222231	0.637621	1	zinc finger and BTB domain containing 22[Source:RGD Symbol;Acc:1359627]	Nodiff
ENSRNOT00000000559	Daxx	ENSRNOG00000000477	1891.04	2059.13	1722.95	0.836738	-0.257152	0.567655	1	death-domain associated protein [Source:RGDSymbol;Acc:621227]	Nodiff
ENSRNOT00000000568	Cuta	ENSRNOG00000000481	1246.14	1251.32	1240.95	0.991711	-0.0120079	0.9823	1	cutA divalent cation tolerance homolog [Source:RGDSymbol;Acc:1303306]	Nodiff
ENSRNOT00000000574	Zbtb9	ENSRNOG00000026799	155.805	133.776	177.834	1.32934	0.410709	0.69747	1	zinc finger and BTB domain containing 9 [Source:RGDSymbol;Acc:1303050]	Nodiff
ENSRNOT00000000576	Bak1	ENSRNOG00000000485	1013.38	971.422	1055.34	1.08639	0.119542	0.818592	1	BCL2-antagonist/killer 1 [Source:RGDSymbol;Acc:621635]	Nodiff
ENSRNOT00000000577	Ggnbp1	ENSRNOG00000000486	25.8102	19.5519	32.0684	1.64017	0.713843	0.80938	1	gametogenetin binding protein 1 [Source:RGDSymbol;Acc:1359729]	Nodiff
ENSRNOT00000000580	Hmga1	ENSRNOG00000000488	1988.44	1909.91	2066.96	1.08222	0.114	0.798783	1	high mobility group AT-hook 1 [Source:RGDSymbol;Acc:628699]	Nodiff
ENSRNOT00000000586	Snrpc	ENSRNOG00000000493	1681.28	1627.96	1734.61	1.06552	0.0915513	0.843211	1	small nuclear ribonucleoprotein polypeptide C[Source:RGD Symbol;Acc:1306065]	Nodiff
ENSRNOT00000000593	Scube3	ENSRNOG00000000500	11132.4	12037.8	10226.9	0.849566	-0.235202	0.530011	1	signal peptide, CUB domain and EGF like domaincontaining 3 [Source:RGD Symbol;Acc:1304880]	Nodiff
ENSRNOT00000000595	Zfp523	ENSRNOG00000000501	0.485886	0	0.971771	Inf	Inf	1	1	zinc finger protein 523 [Source:RGDSymbol;Acc:1306239]	Nodiff
ENSRNOT00000000597	Def6	ENSRNOG00000000502	968.296	730.625	1205.97	1.6506	0.722989	0.168558	1	DEF6 guanine nucleotide exchange factor [Source:RGDSymbol;Acc:1307945]	Nodiff
ENSRNOT00000000603	Rpl10a	ENSRNOG00000000505	12968.3	14090.8	11845.9	0.840685	-0.250364	0.501113	1	ribosomal protein L10A [Source:RGDSymbol;Acc:620497]	Nodiff
ENSRNOT00000000607	Tead3	ENSRNOG00000000506	4909.25	4761.41	5057.1	1.0621	0.0869207	0.82628	1	TEA domain transcription factor 3 [Source:RGDSymbol;Acc:1311583]	Nodiff
ENSRNOT00000000612	Srpk1	ENSRNOG00000000511	1.4863	1.02905	1.94354	1.88868	0.917377	1	1	SRSF protein kinase 1 [Source:RGDSymbol;Acc:1308272]	Nodiff
ENSRNOT00000000621	Mapk13	ENSRNOG00000000515	55.4788	38.0748	72.8828	1.9142	0.936742	0.603073	1	mitogen activated protein kinase 13 [Source:RGDSymbol;Acc:3045]	Nodiff
ENSRNOT00000000624	Kctd20	ENSRNOG00000000517	101.672	144.067	59.278	0.411462	-1.28117	0.324909	1	potassium channel tetramerization domain containing20 [Source:RGD Symbol;Acc:1309887]	Nodiff
ENSRNOT00000000627	Srsf3	ENSRNOG00000000520	3450.88	3234.3	3667.46	1.13393	0.181329	0.658779	1	serine and arginine rich splicing factor 3[Source:RGD Symbol;Acc:1309233]	Nodiff
ENSRNOT00000000629	Cpne5	ENSRNOG00000000522	14.1489	19.5519	8.74594	0.447318	-1.16063	0.796729	1	copine 5 [Source:RGD Symbol;Acc:1308021]"	Nodiff
ENSRNOT00000000631	RGD735065	ENSRNOG00000000524	2846.88	2970.86	2722.9	0.916536	-0.125737	0.765516	1	similar to GI:13385412-like protein splice form I[Source:RGD Symbol;Acc:735065]	Nodiff
ENSRNOT00000000635	Mtch1	ENSRNOG00000000527	7585.48	6768.05	8402.9	1.24155	0.312147	0.414379	1	mitochondrial carrier 1 [Source:RGDSymbol;Acc:1309262]	Nodiff
ENSRNOT00000000637	Pim1	ENSRNOG00000000529	256.93	188.316	325.543	1.72871	0.789694	0.346086	1	Pim-1 proto-oncogene, serine/threonine kinase[Source:RGD Symbol;Acc:3330]	Nodiff
ENSRNOT00000000639	Ccdc167	ENSRNOG00000000531	89.95	72.0334	107.867	1.49745	0.58251	0.674809	1	coiled-coil domain containing 167 [Source:RGDSymbol;Acc:1588733]	Nodiff
ENSRNOT00000000640	Cmtr1	ENSRNOG00000000532	9137.55	9427.12	8847.98	0.938566	-0.0914692	0.808999	1	cap methyltransferase 1 [Source:RGDSymbol;Acc:1307801]	Nodiff
ENSRNOT00000000649	Btbd9	ENSRNOG00000000540	496.895	605.081	388.708	0.642408	-0.638439	0.323259	1	BTB domain containing 9 [Source:RGDSymbol;Acc:1306975]	Nodiff
ENSRNOT00000000650	Glo1	ENSRNOG00000000541	2830.05	3500.82	2159.28	0.616791	-0.697147	0.0989712	1	glyoxalase 1 [Source:RGD Symbol;Acc:2702]"	Nodiff
ENSRNOT00000000653	Frk	ENSRNOG00000000543	465.304	465.13	465.478	1.00075	0.00107971	1	1	fyn-related Src family tyrosine kinase [Source:RGDSymbol;Acc:621423]	Nodiff
ENSRNOT00000000657	Nt5dc1	ENSRNOG00000000546	745.196	849.994	640.397	0.753413	-0.408486	0.46972	1	5'-nucleotidase domain containing 1 [Source:RGDSymbol;Acc:1305214]	Nodiff
ENSRNOT00000000662	Fam241b	ENSRNOG00000000551	444.436	396.184	492.688	1.24358	0.314504	0.640962	1	family with sequence similarity 241 member B[Source:RGD Symbol;Acc:1305587]	Nodiff
ENSRNOT00000000672	Nodal	ENSRNOG00000000556	0.485886	0	0.971771	Inf	Inf	1	1	nodal growth differentiation factor [Source:RGDSymbol;Acc:1305994]	Nodiff
ENSRNOT00000000673	Ppa1	ENSRNOG00000000557	20399	24725	16073.1	0.650076	-0.62132	0.091284	1	pyrophosphatase (inorganic) 1 [Source:RGDSymbol;Acc:1589773]	Nodiff
ENSRNOT00000000674	Ppa1	ENSRNOG00000000557	3037.98	3063.48	3012.49	0.983356	-0.0242142	0.954507	1	pyrophosphatase (inorganic) 1 [Source:RGDSymbol;Acc:1589773]	Nodiff
ENSRNOT00000000676	Lrrc20	ENSRNOG00000000560	889.047	851.023	927.07	1.08936	0.123479	0.819339	1	leucine rich repeat containing 20 [Source:RGDSymbol;Acc:1566140]	Nodiff
ENSRNOT00000000687	Pcbd1	ENSRNOG00000000566	177.188	203.752	150.625	0.739255	-0.435855	0.660448	1	pterin-4 alpha-carbinolamine dehydratase 1[Source:RGD Symbol;Acc:3263]	Nodiff
ENSRNOT00000000689	Slc29a3	ENSRNOG00000000568	2533.83	2913.24	2154.42	0.739527	-0.435326	0.309485	1	solute carrier family 29 member 3 [Source:RGDSymbol;Acc:727811]	Nodiff
ENSRNOT00000000696	Psap	ENSRNOG00000000571	49985.1	50355.5	49614.7	0.98529	-0.0213799	0.952831	1	prosaposin [Source:RGD Symbol;Acc:3423]"	Nodiff
ENSRNOT00000000697	Chst3	ENSRNOG00000000572	949.156	898.36	999.952	1.11309	0.154566	0.77027	1	carbohydrate sulfotransferase 3 [Source:RGDSymbol;Acc:620355]	Nodiff
ENSRNOT00000000707	Marcks	ENSRNOG00000000579	15212	15151.7	15272.4	1.00796	0.0114412	0.975515	1	myristoylated alanine rich protein kinase Csubstrate [Source:RGD Symbol;Acc:3028]	Nodiff
ENSRNOT00000000708	Calhm4	ENSRNOG00000000580	14.9202	12.3486	17.4919	1.41651	0.502339	0.917323	1	calcium homeostasis modulator family member 4[Source:RGD Symbol;Acc:1595701]	Nodiff
ENSRNOT00000000710	Ddo	ENSRNOG00000000582	7.06015	9.26144	4.85886	0.524633	-0.93062	0.916693	1	D-aspartate oxidase [Source:RGDSymbol;Acc:1595123]	Nodiff
ENSRNOT00000000716	Gtf3c6	ENSRNOG00000000586	361.148	371.487	350.809	0.944339	-0.0826232	0.913096	1	general transcription factor 3C subunit 6[Source:RGD Symbol;Acc:1307434]	Nodiff
ENSRNOT00000000717	Rpf2	ENSRNOG00000000587	966.364	923.057	1009.67	1.09383	0.129393	0.80627	1	ribosome production factor 2 homolog [Source:RGDSymbol;Acc:1306906]	Nodiff
ENSRNOT00000000718	Slc16a10	ENSRNOG00000000588	16.0352	17.4938	14.5766	0.83324	-0.263195	0.962609	1	solute carrier family 16 member 10 [Source:RGDSymbol;Acc:69197]	Nodiff
ENSRNOT00000000720	RGD1310495	ENSRNOG00000000589	3.51575	4.1162	2.91531	0.708254	-0.497661	0.994578	1	similar to KIAA1919 protein [Source:RGDSymbol;Acc:1310495]	Nodiff
ENSRNOT00000000728	Traf3ip2	ENSRNOG00000000595	1005.78	995.09	1016.47	1.02149	0.0306719	0.954814	1	Traf3 interacting protein 2 [Source:RGDSymbol;Acc:1593240]	Nodiff
ENSRNOT00000000733	Fyn	ENSRNOG00000000596	3519.04	3588.29	3449.79	0.961401	-0.0567905	0.890245	1	FYN proto-oncogene, Src family tyrosine kinase[Source:RGD Symbol;Acc:2641]	Nodiff
ENSRNOT00000000737	Lama4	ENSRNOG00000000599	15317.8	12965	17670.7	1.36295	0.446737	0.22774	1	laminin subunit alpha 4 [Source:RGDSymbol;Acc:1560062]	Nodiff
ENSRNOT00000000742	Hdac2	ENSRNOG00000000604	5824.2	5792.52	5855.89	1.01094	0.0156989	0.96832	1	histone deacetylase 2 [Source:RGDSymbol;Acc:619976]	Nodiff
ENSRNOT00000000743	Hs3st5	ENSRNOG00000000605	62.0541	64.8301	59.278	0.91436	-0.129166	0.948195	1	heparan sulfate-glucosamine 3-sulfotransferase 5[Source:RGD Symbol;Acc:1306379]	Nodiff
ENSRNOT00000000748	Ipmk	ENSRNOG00000000609	139.083	91.5854	186.58	2.03723	1.02661	0.355409	1	inositol polyphosphate multikinase [Source:RGDSymbol;Acc:620954]	Nodiff
ENSRNOT00000000750	Ube2d1	ENSRNOG00000000611	289.232	284.018	294.447	1.03672	0.0520264	0.952345	1	ubiquitin-conjugating enzyme E2D 1 [Source:RGDSymbol;Acc:1307886]	Nodiff
ENSRNOT00000000753	Tfam	ENSRNOG00000000613	508.295	543.338	473.253	0.87101	-0.199239	0.757407	1	transcription factor A, mitochondrial [Source:RGDSymbol;Acc:620682]	Nodiff
ENSRNOT00000000754	Bicc1	ENSRNOG00000000614	1318.93	1213.25	1424.62	1.17422	0.231698	0.633079	1	BicC family RNA binding protein 1 [Source:RGDSymbol;Acc:1307459]	Nodiff
ENSRNOT00000000756	Fam13c	ENSRNOG00000000275	10.2905	20.581	0	0	-Inf	0.377281	1	family with sequence similarity 13, member C[Source:MGI Symbol;Acc:MGI:1918971]	Nodiff
ENSRNOT00000000767	Mdga2	ENSRNOG00000000618	95.8408	126.573	65.1087	0.514396	-0.959048	0.472995	1	MAM domain containing glycosylphosphatidylinositolanchor 2 [Source:RGD Symbol;Acc:735131]	Nodiff
ENSRNOT00000000783	Cdk1	ENSRNOG00000000632	820.175	1030.08	610.272	0.592452	-0.755229	0.169909	1	cyclin-dependent kinase 1 [Source:RGDSymbol;Acc:2319]	Nodiff
ENSRNOT00000000784	Rhobtb1	ENSRNOG00000000633	733.847	808.832	658.861	0.814583	-0.295867	0.602618	1	Rho-related BTB domain containing 1 [Source:RGDSymbol;Acc:1306871]	Nodiff
ENSRNOT00000000785	Cabcoco1	ENSRNOG00000000634	8.03192	9.26144	6.8024	0.734486	-0.445193	0.965689	1	ciliary associated calcium binding coiled-coil 1[Source:RGD Symbol;Acc:1306739]	Nodiff
ENSRNOT00000000787	Arid5b	ENSRNOG00000000635	1537.32	1587.82	1486.81	0.936383	-0.0948296	0.840629	1	AT-rich interaction domain 5B [Source:RGDSymbol;Acc:1311735]	Nodiff
ENSRNOT00000000792	Egr2	ENSRNOG00000000640	464.709	548.483	380.934	0.694523	-0.525905	0.426836	1	early growth response 2 [Source:RGDSymbol;Acc:621608]	Nodiff
ENSRNOT00000000794	Nrbf2	ENSRNOG00000000641	980.62	824.268	1136.97	1.37937	0.464011	0.374273	1	nuclear receptor binding factor 2 [Source:RGDSymbol;Acc:61937]	Nodiff
ENSRNOT00000000804	Jmjd1c	ENSRNOG00000000648	5089.64	4905.48	5273.8	1.07508	0.10445	0.791195	1	jumonji domain containing 1C [Source:RGDSymbol;Acc:708458]	Nodiff
ENSRNOT00000000812	Nr5a2	ENSRNOG00000000653	23.9812	23.6681	24.2943	1.02646	0.0376711	1	1	nuclear receptor subfamily 5, group A, member 2[Source:RGD Symbol;Acc:68353]	Nodiff
ENSRNOT00000000817	Nek7	ENSRNOG00000000657	2063.77	2242.3	1885.24	0.840761	-0.250233	0.572081	1	NIMA-related kinase 7 [Source:RGDSymbol;Acc:1311160]	Nodiff
ENSRNOT00000000824	Hps4	ENSRNOG00000000661	1156.72	1076.39	1237.06	1.14928	0.200726	0.688849	1	HPS4, biogenesis of lysosomal organelles complex 3subunit 2 [Source:RGD Symbol;Acc:1308070]	Nodiff
ENSRNOT00000000826	Srrd	ENSRNOG00000000662	295.604	251.088	340.12	1.35458	0.437851	0.579653	1	SRR1 domain containing [Source:NCBIgene;Acc:288717]	Nodiff
ENSRNOT00000000828	Tfip11	ENSRNOG00000000663	2975.71	2711.54	3239.88	1.19485	0.256828	0.539313	1	tuftelin interacting protein 11 [Source:RGDSymbol;Acc:1311449]	Nodiff
ENSRNOT00000000831	Tpst2	ENSRNOG00000000664	4491.63	4455.78	4527.48	1.01609	0.0230301	0.954501	1	tyrosylprotein sulfotransferase 2 [Source:RGDSymbol;Acc:1305331]	Nodiff
ENSRNOT00000000874	Svop	ENSRNOG00000000693	135.227	145.096	125.358	0.86397	-0.210947	0.855719	1	SV2 related protein [Source:RGD Symbol;Acc:620277]"	Nodiff
ENSRNOT00000000886	Coro1c	ENSRNOG00000000697	15205.4	13291.2	17119.7	1.28805	0.365186	0.323952	1	coronin 1C [Source:RGD Symbol;Acc:1564490]"	Nodiff
ENSRNOT00000000888	Selplg	ENSRNOG00000000699	1.02905	2.0581	0	0	-Inf	0.967858	1	selectin P ligand [Source:RGD Symbol;Acc:1307971]"	Nodiff
ENSRNOT00000000890	Iscu	ENSRNOG00000000701	3488.82	3445.26	3532.39	1.02529	0.0360327	0.930605	1	iron-sulfur cluster assembly enzyme [Source:RGDSymbol;Acc:1309562]	Nodiff
ENSRNOT00000000891	Sart3	ENSRNOG00000000702	2530.65	2903.98	2157.33	0.742889	-0.428781	0.31689	1	spliceosome associated factor 3, U4/U6 recyclingprotein [Source:RGD Symbol;Acc:1311646]	Nodiff
ENSRNOT00000000893	Cmklr1	ENSRNOG00000000704	35.0144	36.0167	34.012	0.944339	-0.0826232	0.985292	1	chemerin chemokine-like receptor 1 [Source:RGDSymbol;Acc:69359]	Nodiff
ENSRNOT00000000898	Sgsm1	ENSRNOG00000000708	29.4978	29.8424	29.1531	0.976902	-0.0337136	1	1	small G protein signaling modulator 1 [Source:RGDSymbol;Acc:1308178]	Nodiff
ENSRNOT00000000905	Pou1f1	ENSRNOG00000000715	13.6344	18.5229	8.74594	0.47217	-1.08262	0.816548	1	POU class 1 homeobox 1 [Source:RGDSymbol;Acc:3367]	Nodiff
ENSRNOT00000000907	Htr1f	ENSRNOG00000000716	18.0084	36.0167	0	0	-Inf	0.157246	1	5-hydroxytryptamine receptor 1F [Source:RGDSymbol;Acc:71083]	Nodiff
ENSRNOT00000000911	MGC95208	ENSRNOG00000000720	82.8059	94.6725	70.9393	0.749313	-0.416361	0.776411	1	similar to 4930453N24Rik protein [Source:RGDSymbol;Acc:1359320]	Nodiff
ENSRNOT00000000955	Clic2	ENSRNOG00000000728	98.5833	102.905	94.2618	0.916009	-0.126567	0.930518	1	chloride intracellular channel 2 [Source:RGDSymbol;Acc:1306580]	Nodiff
ENSRNOT00000000975	AABR07044273.1	ENSRNOG00000000748	1225.83	1499.32	952.336	0.635177	-0.65477	0.185102	1	-	Nodiff
ENSRNOT00000000990	RT1-M3-1	ENSRNOG00000000763	648.015	780.019	516.01	0.661536	-0.596109	0.312814	1	RT1 class Ib, locus M3, gene 1 [Source:RGDSymbol;Acc:3494]	Nodiff
ENSRNOT00000000995	Ubd	ENSRNOG00000000768	21.8658	17.4938	26.2378	1.49983	0.584801	0.863806	1	ubiquitin D [Source:RGD Symbol;Acc:69418]"	Nodiff
ENSRNOT00000001008	Mog	ENSRNOG00000000775	427.376	446.607	408.144	0.913876	-0.129929	0.851565	1	myelin oligodendrocyte glycoprotein [Source:RGDSymbol;Acc:3102]	Nodiff
ENSRNOT00000001012	Znrd1	ENSRNOG00000000779	299.461	232.565	366.358	1.57529	0.655619	0.403845	1	zinc ribbon domain containing 1 [Source:RGDSymbol;Acc:1303114]	Nodiff
ENSRNOT00000001014	Rnf39	ENSRNOG00000000781	63.5394	48.3653	78.7135	1.62748	0.702638	0.674794	1	ring finger protein 39 [Source:RGDSymbol;Acc:628854]	Nodiff
ENSRNOT00000001016	Trim10	ENSRNOG00000000782	10.0327	11.3195	8.74594	0.772641	-0.37213	0.964909	1	tripartite motif-containing 10 [Source:RGDSymbol;Acc:1359438]	Nodiff
ENSRNOT00000001017	Trim15	ENSRNOG00000031689	182.845	162.59	203.1	1.24916	0.320955	0.744158	1	tripartite motif containing 15 [Source:RGDSymbol;Acc:6496746]	Nodiff
ENSRNOT00000001019	Trim26	ENSRNOG00000032930	0.514524	1.02905	0	0	-Inf	0.999125	1	tripartite motif-containing 26 [Source:RGDSymbol;Acc:1359126]	Nodiff
ENSRNOT00000001021	Trim39	ENSRNOG00000000785	570.03	526.873	613.188	1.16382	0.218873	0.723545	1	tripartite motif-containing 39 [Source:RGDSymbol;Acc:1303115]	Nodiff
ENSRNOT00000001024	Rpp21	ENSRNOG00000000786	229.061	164.648	293.475	1.78244	0.833853	0.343959	1	ribonuclease P/MRP subunit p21 [Source:RGDSymbol;Acc:1303090]	Nodiff
ENSRNOT00000001035	RT1-N3	ENSRNOG00000000795	511.925	551.57	472.281	0.856248	-0.2239	0.727446	1	RT1 class Ib, locus N3 [Source:RGDSymbol;Acc:1598370]	Nodiff
ENSRNOT00000001036	RT1-S3	ENSRNOG00000000777	2047.73	2154.83	1940.63	0.900595	-0.15105	0.733789	1	RT1 class Ib, locus S3 [Source:RGDSymbol;Acc:735037]	Nodiff
ENSRNOT00000001049	Abcf1	ENSRNOG00000000799	7351.77	8391.89	6311.65	0.752113	-0.410979	0.283763	1	ATP binding cassette subfamily F member 1[Source:RGD Symbol;Acc:620286]	Nodiff
ENSRNOT00000001051	Tbc1d32	ENSRNOG00000000802	348.602	392.068	305.136	0.778274	-0.36165	0.624993	1	TBC1 domain family, member 32 [Source:RGDSymbol;Acc:2323599]	Nodiff
ENSRNOT00000001054	Gja1	ENSRNOG00000000805	121.994	140.98	103.008	0.730656	-0.452735	0.703685	1	gap junction protein, alpha 1 [Source:RGDSymbol;Acc:2690]	Nodiff
ENSRNOT00000001058	Mrps18b	ENSRNOG00000000804	1024.19	1028.02	1020.36	0.992549	-0.0107904	0.98542	1	mitochondrial ribosomal protein S18B [Source:RGDSymbol;Acc:1302998]	Nodiff
ENSRNOT00000001059	Hsf2	ENSRNOG00000000808	1434.04	1368.64	1499.44	1.09558	0.131689	0.782757	1	heat shock transcription factor 2 [Source:RGDSymbol;Acc:68395]	Nodiff
ENSRNOT00000001065	Atat1	ENSRNOG00000000809	58.2815	68.9463	47.6168	0.690636	-0.534003	0.76345	1	alpha tubulin acetyltransferase 1 [Source:RGDSymbol;Acc:1303066]	Nodiff
ENSRNOT00000001066	Serinc1	ENSRNOG00000029360	14904.4	15150.7	14658.2	0.967494	-0.0476758	0.897649	1	serine incorporator 1 [Source:RGDSymbol;Acc:727843]	Nodiff
ENSRNOT00000001075	Pkib	ENSRNOG00000000811	6.31651	0	12.633	Inf	Inf	0.589734	1	cAMP-dependent protein kinase inhibitor beta[Source:RGD Symbol;Acc:3335]	Nodiff
ENSRNOT00000001077	RGD1302996	ENSRNOG00000000812	426.952	536.134	317.769	0.592704	-0.754616	0.269657	1	hypothetical protein MGC:15854 [Source:RGDSymbol;Acc:1302996]	Nodiff
ENSRNOT00000001079	Fabp7	ENSRNOG00000000814	1640.05	1857.43	1422.67	0.765935	-0.384706	0.405523	1	fatty acid binding protein 7 [Source:RGDSymbol;Acc:69312]	Nodiff
ENSRNOT00000001081	Smpdl3a	ENSRNOG00000000815	2660.71	2618.93	2702.5	1.03191	0.0453149	0.915887	1	sphingomyelin phosphodiesterase, acid-like 3A[Source:RGD Symbol;Acc:1359277]	Nodiff
ENSRNOT00000001084	Ppp1r18	ENSRNOG00000000816	4837.7	4582.35	5093.05	1.11145	0.152441	0.700318	1	protein phosphatase 1, regulatory subunit 18[Source:RGD Symbol;Acc:1309543]	Nodiff
ENSRNOT00000001085	Nrm	ENSRNOG00000000818	75.1157	62.772	87.4594	1.39329	0.478493	0.756152	1	nurim [Source:RGD Symbol;Acc:1302966]"	Nodiff
ENSRNOT00000001092	Gcc2	ENSRNOG00000000823	3333.99	3276.49	3391.48	1.0351	0.0497635	0.904526	1	GRIP and coiled-coil domain containing 2[Source:RGD Symbol;Acc:1305732]	Nodiff
ENSRNOT00000001093	Dse	ENSRNOG00000000824	5001	4705.84	5296.15	1.12544	0.170492	0.665849	1	dermatan sulfate epimerase [Source:RGDSymbol;Acc:1305079]	Nodiff
ENSRNOT00000001098	Flot1	ENSRNOG00000000826	2395.44	2043.69	2747.2	1.34423	0.426783	0.323296	1	flotillin 1 [Source:RGD Symbol;Acc:70991]"	Nodiff
ENSRNOT00000001099	Ier3	ENSRNOG00000000827	6743.59	7471.92	6015.26	0.805049	-0.312852	0.416974	1	immediate early response 3 [Source:RGDSymbol;Acc:1303321]	Nodiff
ENSRNOT00000001103	Gtf2h4	ENSRNOG00000000831	610.791	594.79	626.792	1.0538	0.0756065	0.902449	1	general transcription factor 2H subunit 4[Source:RGD Symbol;Acc:1303309]	Nodiff
ENSRNOT00000001108	Ltb	ENSRNOG00000000836	10.0327	11.3195	8.74594	0.772641	-0.37213	0.964909	1	lymphotoxin beta [Source:RGD Symbol;Acc:1303162]"	Nodiff
ENSRNOT00000001110	LOC103694380	ENSRNOG00000000837	26.4106	23.6681	29.1531	1.23175	0.300705	0.92664	1	tumor necrosis factor-like [Source:RGDSymbol;Acc:9404643]	Nodiff
ENSRNOT00000001111	Lta	ENSRNOG00000000838	1.45766	0	2.91531	Inf	Inf	0.939392	1	lymphotoxin alpha [Source:RGD Symbol;Acc:3020]"	Nodiff
ENSRNOT00000001113	Nfkbil1	ENSRNOG00000000839	364.951	403.387	326.515	0.809433	-0.305016	0.67511	1	NFKB inhibitor like 1 [Source:RGDSymbol;Acc:1303310]	Nodiff
ENSRNOT00000001114	Atp6v1g2	ENSRNOG00000000840	11.3186	5.14524	17.4919	3.39962	1.76537	0.741233	1	ATPase H+ transporting V1 subunit G2 [Source:RGDSymbol;Acc:1303186]	Nodiff
ENSRNOT00000001115	Ddx39b	ENSRNOG00000000841	5101.3	5883.07	4319.52	0.734229	-0.445698	0.258378	1	DExD-box helicase 39B [Source:RGDSymbol;Acc:70923]	Nodiff
ENSRNOT00000001118	Ddah2	ENSRNOG00000000842	1343.09	1766.88	919.295	0.520294	-0.942601	0.0522859	0.740243	dimethylarginine dimethylaminohydrolase 2[Source:RGD Symbol;Acc:1302955]	Nodiff
ENSRNOT00000001119	Ly6g6c	ENSRNOG00000000843	2.02946	3.08715	0.971771	0.31478	-1.66759	0.967838	1	lymphocyte antigen 6 family member G6C [Source:RGDSymbol;Acc:1302999]	Nodiff
ENSRNOT00000001120	Ly6g6d	ENSRNOG00000000844	6.94559	5.14524	8.74594	1.69981	0.765374	0.936826	1	lymphocyte antigen 6 family member G6D [Source:RGDSymbol;Acc:1303064]	Nodiff
ENSRNOT00000001123	Csnk2b	ENSRNOG00000000847	3710.96	4094.59	3327.34	0.81262	-0.299346	0.461991	1	casein kinase 2 beta [Source:RGDSymbol;Acc:619978]	Nodiff
ENSRNOT00000001124	Gpank1	ENSRNOG00000000848	213.112	150.241	275.983	1.83693	0.877299	0.334999	1	G patch domain and ankyrin repeats 1 [Source:RGDSymbol;Acc:1303304]	Nodiff
ENSRNOT00000001126	Apom	ENSRNOG00000000850	39.3873	36.0167	42.7579	1.18717	0.247525	0.920084	1	apolipoprotein M [Source:RGD Symbol;Acc:620773]"	Nodiff
ENSRNOT00000001129	Bag6	ENSRNOG00000000851	2316.03	2350.35	2281.72	0.9708	-0.0427534	0.922482	1	BCL2-associated athanogene 6 [Source:RGDSymbol;Acc:71064]	Nodiff
ENSRNOT00000001139	Ncr3	ENSRNOG00000000854	2.57262	5.14524	0	0	-Inf	0.851891	1	natural cytotoxicity triggering receptor 3[Source:RGD Symbol;Acc:727881]	Nodiff
ENSRNOT00000001146	Sapcd1	ENSRNOG00000000858	532.872	483.653	582.091	1.20353	0.267272	0.672502	1	suppressor APC domain containing 1 [Source:RGDSymbol;Acc:1359359]	Nodiff
ENSRNOT00000001153	Vwa7	ENSRNOG00000000860	70.3704	49.3943	91.3465	1.84933	0.887003	0.573731	1	von Willebrand factor A domain containing 7[Source:RGD Symbol;Acc:1303137]	Nodiff
ENSRNOT00000001154	Rbmx	ENSRNOG00000000866	386.643	379.719	393.567	1.03647	0.0516779	0.945557	1	RNA binding motif protein, X-linked [Source:RGDSymbol;Acc:1565256]	Nodiff
ENSRNOT00000001158	Arhgef6	ENSRNOG00000000869	1307.64	1244.12	1371.17	1.10212	0.140281	0.773605	1	Rac/Cdc42 guanine nucleotide exchange factor 6[Source:RGD Symbol;Acc:1359674]	Nodiff
ENSRNOT00000001160	Vars	ENSRNOG00000000867	8384.5	8225.19	8543.81	1.03874	0.0548311	0.885495	1	valyl-tRNA synthetase [Source:RGD Symbol;Acc:3950]"	Nodiff
ENSRNOT00000001163	AC114446.1	ENSRNOG00000059545	2.94395	1.02905	4.85886	4.7217	2.2393	0.917663	1	-	Nodiff
ENSRNOT00000001174	Slc44a4	ENSRNOG00000000878	11.204	1.02905	21.379	20.7755	4.37681	0.472071	1	solute carrier family 44, member 4 [Source:RGDSymbol;Acc:1303167]	Nodiff
ENSRNOT00000001179	Mmgt1	ENSRNOG00000000881	3595.43	3417.47	3773.39	1.10415	0.142931	0.726603	1	membrane magnesium transporter 1 [Source:RGDSymbol;Acc:1566339]	Nodiff
ENSRNOT00000001182	Auts2	ENSRNOG00000000885	166.866	129.66	204.072	1.5739	0.654342	0.519963	1	autism susceptibility candidate 2-like [Source:NCBIgene;Acc:100362819]	Nodiff
ENSRNOT00000001187	AABR07011057.1	ENSRNOG00000000889	2.57262	5.14524	0	0	-Inf	0.851891	1	-	Nodiff
ENSRNOT00000001190	Sbds	ENSRNOG00000000888	2391.85	3189.02	1594.68	0.500052	-0.999851	0.0216416	0.394796	SBDS, ribosome maturation factor [Source:RGDSymbol;Acc:1311043]	Nodiff
ENSRNOT00000001196	Rabgef1	ENSRNOG00000000895	873.074	923.057	823.09	0.8917	-0.165369	0.760141	1	RAB guanine nucleotide exchange factor 1[Source:RGD Symbol;Acc:1307295]	Nodiff
ENSRNOT00000001197	Rxfp2	ENSRNOG00000000897	9.11825	13.3776	4.85886	0.363207	-1.46113	0.821191	1	relaxin family peptide receptor 2 [Source:RGDSymbol;Acc:1309449]	Nodiff
ENSRNOT00000001198	Kctd7	ENSRNOG00000042384	28.3828	24.6972	32.0684	1.29847	0.376808	0.898605	1	potassium channel tetramerization domain containing7 [Source:RGD Symbol;Acc:1582914]	Nodiff
ENSRNOT00000001201	Hsph1	ENSRNOG00000000902	9546.77	7842.38	11251.2	1.43466	0.520711	0.168357	1	heat shock protein family H (Hsp110) member 1[Source:RGD Symbol;Acc:1311609]	Nodiff
ENSRNOT00000001202	Crcp	ENSRNOG00000000901	344.453	312.831	376.075	1.20217	0.265639	0.721871	1	CGRP receptor component [Source:RGDSymbol;Acc:620753]	Nodiff
ENSRNOT00000001203	Wdr95	ENSRNOG00000000904	0.971771	0	1.94354	Inf	Inf	0.972849	1	WD40 repeat domain 95 [Source:RGDSymbol;Acc:1561029]	Nodiff
ENSRNOT00000001210	Uspl1	ENSRNOG00000000909	272.716	353.993	191.439	0.540799	-0.886836	0.278157	1	ubiquitin specific peptidase like 1 [Source:RGDSymbol;Acc:1310835]	Nodiff
ENSRNOT00000001211	Asl	ENSRNOG00000000903	1538.6	1459.19	1618	1.10883	0.149041	0.751103	1	argininosuccinate lyase [Source:RGDSymbol;Acc:619974]	Nodiff
ENSRNOT00000001215	Gusb	ENSRNOG00000000913	2112.55	2057.07	2168.02	1.05394	0.0757889	0.864359	1	glucuronidase, beta [Source:RGD Symbol;Acc:2772]"	Nodiff
ENSRNOT00000001219	LOC100910196	ENSRNOG00000000916	279.285	275.785	282.785	1.02538	0.036163	0.969037	1	katanin p60 ATPase-containing subunit A-like 1-like[Source:RGD Symbol;Acc:6499844]	Nodiff
ENSRNOT00000001220	Zbed5	ENSRNOG00000000918	1494.83	1388.19	1601.48	1.15365	0.206203	0.662261	1	zinc finger, BED-type containing 5 [Source:RGDSymbol;Acc:1559988]	Nodiff
ENSRNOT00000001222	Phkg1	ENSRNOG00000000920	92.1513	81.2949	103.008	1.26709	0.341517	0.806486	1	phosphorylase kinase catalytic subunit gamma 1[Source:RGD Symbol;Acc:3325]	Nodiff
ENSRNOT00000001224	Sumf2	ENSRNOG00000000922	2063.37	1861.55	2265.2	1.21683	0.283133	0.522621	1	sulfatase modifying factor 2 [Source:RGDSymbol;Acc:1563253]	Nodiff
ENSRNOT00000001227	Cct6a	ENSRNOG00000000923	12315.8	13428.1	11203.5	0.834339	-0.261295	0.483529	1	chaperonin containing TCP1 subunit 6A [Source:RGDSymbol;Acc:1304763]	Nodiff
ENSRNOT00000001228	Psph	ENSRNOG00000000925	707.546	701.811	713.28	1.01634	0.0233852	0.970151	1	phosphoserine phosphatase [Source:RGDSymbol;Acc:1308764]	Nodiff
ENSRNOT00000001229	Mrps17	ENSRNOG00000000926	19.6369	24.6972	14.5766	0.590212	-0.760695	0.832539	1	mitochondrial ribosomal protein S17 [Source:RGDSymbol;Acc:1307650]	Nodiff
ENSRNOT00000001234	Slc7a1	ENSRNOG00000000924	3703.87	3490.53	3917.21	1.12224	0.166378	0.682862	1	solute carrier family 7 member 1 [Source:RGDSymbol;Acc:3716]	Nodiff
ENSRNOT00000001235	Sfswap	ENSRNOG00000000931	237.895	202.723	273.068	1.347	0.429751	0.620467	1	splicing factor SWAP [Source:RGDSymbol;Acc:1305004]	Nodiff
ENSRNOT00000001242	Stx2	ENSRNOG00000000936	2625.71	2356.52	2894.91	1.22847	0.296857	0.485786	1	syntaxin 2 [Source:RGD Symbol;Acc:2558]"	Nodiff
ENSRNOT00000001243	Slc46a3	ENSRNOG00000000937	215.46	234.623	196.298	0.836651	-0.257302	0.778626	1	solute carrier family 46, member 3 [Source:RGDSymbol;Acc:1307594]	Nodiff
ENSRNOT00000001247	Ran	ENSRNOG00000000938	13974.9	15688.9	12260.8	0.781498	-0.355685	0.338088	1	RAN, member RAS oncogene family [Source:RGDSymbol;Acc:620367]	Nodiff
ENSRNOT00000001248	Flt1	ENSRNOG00000000940	1485.91	1748.35	1223.46	0.699778	-0.515031	0.275617	1	FMS-related tyrosine kinase 1 [Source:RGDSymbol;Acc:2621]	Nodiff
ENSRNOT00000001261	Polr1d	ENSRNOG00000000954	1944.31	1895.51	1993.1	1.05149	0.0724313	0.87233	1	RNA polymerase I and III subunit D [Source:RGDSymbol;Acc:1564358]	Nodiff
ENSRNOT00000001263	Lnx2	ENSRNOG00000000955	1141.66	1041.4	1241.92	1.19255	0.254055	0.613087	1	ligand of numb-protein X 2 [Source:RGDSymbol;Acc:1308222]	Nodiff
ENSRNOT00000001265	Rpl21	ENSRNOG00000000957	6056.26	6867.87	5244.65	0.76365	-0.389017	0.316845	1	ribosomal protein L21 [Source:RGDSymbol;Acc:68390]	Nodiff
ENSRNOT00000001277	Slc15a4	ENSRNOG00000000962	770.234	859.256	681.212	0.792792	-0.334985	0.549462	1	solute carrier family 15 member 4 [Source:RGDSymbol;Acc:708469]	Nodiff
ENSRNOT00000001279	AABR07036087.1	ENSRNOG00000000964	9.57549	12.3486	6.8024	0.550864	-0.860231	0.896219	1	FSHD region 1-like 1 [Source:NCBI gene;Acc:689484]"	Nodiff
ENSRNOT00000001282	Rnf6	ENSRNOG00000000968	2.00082	2.0581	1.94354	0.944339	-0.0826232	1	1	ring finger protein 6 [Source:RGDSymbol;Acc:1306092]	Nodiff
ENSRNOT00000001289	Zfp358	ENSRNOG00000000974	1101.19	983.771	1218.6	1.2387	0.308832	0.542221	1	zinc finger protein 358 [Source:RGDSymbol;Acc:1310416]	Nodiff
ENSRNOT00000001290	Mcoln1	ENSRNOG00000000975	2652.72	2855.61	2449.83	0.857902	-0.221115	0.60315	1	mucolipin 1 [Source:RGD Symbol;Acc:1308953]"	Nodiff
ENSRNOT00000001292	Aacs	ENSRNOG00000000967	2267.13	1850.23	2684.03	1.45065	0.536697	0.218642	1	acetoacetyl-CoA synthetase [Source:RGDSymbol;Acc:708522]	Nodiff
ENSRNOT00000001295	Bri3bp	ENSRNOG00000000979	108.074	129.66	86.4876	0.667033	-0.58417	0.642995	1	Bri3 binding protein [Source:RGDSymbol;Acc:1561711]	Nodiff
ENSRNOT00000001298	Pnpla6	ENSRNOG00000000977	2411.23	2628.19	2194.26	0.834893	-0.260336	0.546296	1	patatin-like phospholipase domain containing 6[Source:RGD Symbol;Acc:1564611]	Nodiff
ENSRNOT00000001299	Scarb1	ENSRNOG00000000981	48.0473	32.9296	63.1651	1.91819	0.939745	0.63147	1	scavenger receptor class B, member 1 [Source:RGDSymbol;Acc:2302]	Nodiff
ENSRNOT00000001301	Scarb1	ENSRNOG00000000981	8.0892	11.3195	4.85886	0.429245	-1.22013	0.868289	1	scavenger receptor class B, member 1 [Source:RGDSymbol;Acc:2302]	Nodiff
ENSRNOT00000001302	Zfp394	ENSRNOG00000000983	515.469	539.222	491.716	0.9119	-0.133053	0.836866	1	zinc finger protein 394 [Source:RGDSymbol;Acc:628654]	Nodiff
ENSRNOT00000001305	Camsap3	ENSRNOG00000000986	8.74692	17.4938	0	0	-Inf	0.447898	1	calmodulin regulated spectrin-associated proteinfamily, member 3 [Source:RGD Symbol;Acc:1597412]	Nodiff
ENSRNOT00000001307	Bud31	ENSRNOG00000000989	1746.59	1635.16	1858.03	1.1363	0.18434	0.686873	1	BUD31 homolog [Source:RGD Symbol;Acc:621103]"	Nodiff
ENSRNOT00000001309	Xab2	ENSRNOG00000000988	2332.38	2326.68	2338.08	1.0049	0.00705248	0.988136	1	XPA binding protein 2 [Source:RGDSymbol;Acc:621217]	Nodiff
ENSRNOT00000001310	Pdap1	ENSRNOG00000000990	6200.4	6407.89	5992.91	0.93524	-0.0965916	0.803449	1	PDGFA associated protein 1 [Source:RGDSymbol;Acc:620442]	Nodiff
ENSRNOT00000001315	Arpc1b	ENSRNOG00000000991	24596.1	27290.4	21901.8	0.802546	-0.317344	0.38505	1	actin related protein 2/3 complex, subunit 1B[Source:RGD Symbol;Acc:2155]	Nodiff
ENSRNOT00000001319	Arpc1a	ENSRNOG00000000996	5391.18	5457.05	5325.31	0.975859	-0.035256	0.928776	1	actin related protein 2/3 complex, subunit 1A[Source:RGD Symbol;Acc:620834]	Nodiff
ENSRNOT00000001322	Stxbp2	ENSRNOG00000000994	1420.21	1395.39	1445.02	1.03557	0.0504243	0.917138	1	syntaxin binding protein 2 [Source:RGDSymbol;Acc:619967]	Nodiff
ENSRNOT00000001327	Trappc5	ENSRNOG00000001003	15.0625	0	30.1249	Inf	Inf	0.225708	1	trafficking protein particle complex 5 [Source:RGDSymbol;Acc:1563971]	Nodiff
ENSRNOT00000001331	Nptx2	ENSRNOG00000001006	32.7864	60.7139	4.85886	0.0800287	-3.64334	0.174915	1	neuronal pentraxin 2 [Source:RGDSymbol;Acc:1309447]	Nodiff
ENSRNOT00000001334	Ncor2	ENSRNOG00000001004	1495.27	1054.78	1935.77	1.83524	0.875971	0.0645261	0.869317	nuclear receptor co-repressor 2 [Source:RGDSymbol;Acc:1310293]	Nodiff
ENSRNOT00000001337	Rflna	ENSRNOG00000001011	24.6389	29.8424	19.4354	0.651268	-0.618676	0.841415	1	refilin A [Source:RGD Symbol;Acc:1588777]"	Nodiff
ENSRNOT00000001347	Tecpr1	ENSRNOG00000001010	2178.74	1973.72	2383.75	1.20775	0.272321	0.534808	1	tectonin beta-propeller repeat containing 1[Source:RGD Symbol;Acc:1306873]	Nodiff
ENSRNOT00000001360	Tsc22d1	ENSRNOG00000001030	21271.5	21245.7	21297.3	1.00243	0.00349904	0.992526	1	TSC22 domain family, member 1 [Source:RGDSymbol;Acc:3850]	Nodiff
ENSRNOT00000001365	Ccz1b	ENSRNOG00000001032	2462.33	2561.3	2363.35	0.922713	-0.116046	0.787764	1	CCZ1 homolog B, vacuolar protein trafficking andbiogenesis associated [Source:RGD Symbol;Acc:1306410]	Nodiff
ENSRNOT00000001366	Nufip1	ENSRNOG00000001033	1111.94	1038.31	1185.56	1.14182	0.191332	0.705602	1	nuclear FMR1 interacting protein 1 [Source:RGDSymbol;Acc:1359440]	Nodiff
ENSRNOT00000001367	Evi5l	ENSRNOG00000001034	604.38	434.259	774.502	1.7835	0.834714	0.168223	1	ecotropic viral integration site 5-like [Source:RGDSymbol;Acc:1561962]	Nodiff
ENSRNOT00000001368	Gtf2h3	ENSRNOG00000001035	706.622	546.425	866.82	1.58635	0.665709	0.246996	1	general transcription factor IIH subunit 3[Source:RGD Symbol;Acc:1305494]	Nodiff
ENSRNOT00000001371	Gpalpp1	ENSRNOG00000001037	884.278	941.58	826.977	0.878287	-0.187236	0.728351	1	GPALPP motifs containing 1 [Source:RGDSymbol;Acc:1307254]	Nodiff
ENSRNOT00000001373	Eif2b1	ENSRNOG00000001039	1707.29	1532.25	1882.32	1.22847	0.296857	0.517647	1	eukaryotic translation initiation factor 2B subunitalpha [Source:RGD Symbol;Acc:620819]	Nodiff
ENSRNOT00000001379	Aimp2	ENSRNOG00000001044	1198.18	1203.99	1192.36	0.990345	-0.0139965	0.979326	1	aminoacyl tRNA synthetase complex-interactingmultifunctional protein 2 [Source:RGD Symbol;Acc:1560787]	Nodiff
ENSRNOT00000001382	Ankrd61	ENSRNOG00000001048	23.5812	26.7553	20.4072	0.762735	-0.390745	0.908532	1	ankyrin repeat domain 61 [Source:RGDSymbol;Acc:1586393]	Nodiff
ENSRNOT00000001383	Tpt1	ENSRNOG00000001049	41105.4	46579.9	35631	0.764943	-0.386576	0.286058	1	tumor protein, translationally-controlled 1[Source:RGD Symbol;Acc:621623]	Nodiff
ENSRNOT00000001387	Ddx55	ENSRNOG00000001043	936.389	1050.66	822.118	0.782479	-0.353876	0.503391	1	DEAD-box helicase 55 [Source:RGDSymbol;Acc:2324094]	Nodiff
ENSRNOT00000001389	Slc25a30	ENSRNOG00000001052	485.136	392.068	578.204	1.47476	0.560475	0.389836	1	solute carrier family 25, member 30 [Source:RGDSymbol;Acc:1359702]	Nodiff
ENSRNOT00000001392	Eif2ak1	ENSRNOG00000001050	3394.11	3586.24	3201.99	0.892854	-0.163503	0.691136	1	eukaryotic translation initiation factor 2 alphakinase 1 [Source:RGD Symbol;Acc:70883]	Nodiff
ENSRNOT00000001398	Snapc2	ENSRNOG00000001056	1078.73	1102.11	1055.34	0.957565	-0.0625576	0.903827	1	small nuclear RNA activating complex, polypeptide 2[Source:RGD Symbol;Acc:1304589]	Nodiff
ENSRNOT00000001399	Ctxn1	ENSRNOG00000001057	490.45	356.051	624.849	1.75494	0.811424	0.212294	1	cortexin 1 [Source:RGD Symbol;Acc:2449]"	Nodiff
ENSRNOT00000001401	Rilpl1	ENSRNOG00000001055	1732.52	1496.24	1968.81	1.31584	0.395984	0.386756	1	Rab interacting lysosomal protein-like 1[Source:RGD Symbol;Acc:1307973]	Nodiff
ENSRNOT00000001403	Rilpl2	ENSRNOG00000001061	906.554	1130.92	682.183	0.603208	-0.729272	0.172543	1	Rab interacting lysosomal protein-like 2[Source:RGD Symbol;Acc:1303140]	Nodiff
ENSRNOT00000001404	Usp42	ENSRNOG00000001059	1676.46	1751.44	1601.48	0.914378	-0.129138	0.779791	1	ubiquitin specific peptidase 42 [Source:RGDSymbol;Acc:1305231]	Nodiff
ENSRNOT00000001409	Timm44	ENSRNOG00000001058	2245.37	2203.19	2287.55	1.03829	0.0542064	0.902043	1	translocase of inner mitochondrial membrane 44[Source:RGD Symbol;Acc:3864]	Nodiff
ENSRNOT00000001412	Cyth3	ENSRNOG00000001065	1291.16	1367.61	1214.71	0.888205	-0.171036	0.726211	1	cytohesin 3 [Source:RGD Symbol;Acc:620399]"	Nodiff
ENSRNOT00000001415	Elavl1	ENSRNOG00000001069	2183.83	2121.9	2245.76	1.05837	0.0818498	0.85268	1	ELAV like RNA binding protein 1 [Source:RGDSymbol;Acc:1308649]	Nodiff
ENSRNOT00000001417	Rac1	ENSRNOG00000001068	15087.9	12348.6	17827.1	1.44366	0.529729	0.153161	1	Rac family small GTPase 1 [Source:RGDSymbol;Acc:619755]	Nodiff
ENSRNOT00000001418	Cers4	ENSRNOG00000001072	1266.52	1232.8	1300.23	1.0547	0.076827	0.876579	1	ceramide synthase 4 [Source:RGDSymbol;Acc:1309303]	Nodiff
ENSRNOT00000001419	Cdk2ap1	ENSRNOG00000001070	4177.94	4218.07	4137.8	0.98097	-0.0277192	0.945557	1	cyclin-dependent kinase 2 associated protein 1[Source:RGD Symbol;Acc:1308664]	Nodiff
ENSRNOT00000001421	RGD1563482	ENSRNOG00000001073	16.9793	33.9586	0	0	-Inf	0.176857	1	similar to hypothetical protein FLJ38663[Source:RGD Symbol;Acc:1563482]	Nodiff
ENSRNOT00000001432	Arl6ip4	ENSRNOG00000001080	1166.9	1145.33	1188.48	1.03767	0.0533476	0.916483	1	ADP-ribosylation factor like GTPase 6 interactingprotein 4 [Source:RGD Symbol;Acc:1307657]	Nodiff
ENSRNOT00000001433	Ogfod2	ENSRNOG00000001081	356.861	374.574	339.148	0.905424	-0.143335	0.847419	1	2-oxoglutarate and iron-dependent oxygenase domaincontaining 2 [Source:RGD Symbol;Acc:1310594]	Nodiff
ENSRNOT00000001438	Kdelr2	ENSRNOG00000001083	12464.2	12666.6	12261.8	0.968045	-0.0468535	0.900108	1	KDEL endoplasmic reticulum protein retentionreceptor 2 [Source:RGD Symbol;Acc:1304618]	Nodiff
ENSRNOT00000001444	Rfc3	ENSRNOG00000001088	443.932	587.587	300.277	0.511035	-0.968507	0.151797	1	replication factor C subunit 3 [Source:RGDSymbol;Acc:1306832]	Nodiff
ENSRNOT00000001446	Stard13	ENSRNOG00000001090	4398.7	4136.78	4660.61	1.12663	0.172013	0.666925	1	StAR-related lipid transfer domain containing 13[Source:RGD Symbol;Acc:1564816]	Nodiff
ENSRNOT00000001449	Kl	ENSRNOG00000001092	6.31651	0	12.633	Inf	Inf	0.589734	1	Klotho [Source:RGD Symbol;Acc:620396]"	Nodiff
ENSRNOT00000001455	Rbak	ENSRNOG00000001099	370.611	414.707	326.515	0.78734	-0.344942	0.633012	1	RB-associated KRAB zinc finger [Source:RGDSymbol;Acc:1562875]	Nodiff
ENSRNOT00000001458	Rnf216	ENSRNOG00000001101	4357.77	4167.65	4547.89	1.09124	0.125963	0.753005	1	ring finger protein 216 [Source:RGDSymbol;Acc:1565135]	Nodiff
ENSRNOT00000001467	Denr	ENSRNOG00000001106	2423.63	2043.69	2803.56	1.37181	0.456083	0.290385	1	density regulated reinitiation and release factor[Source:RGD Symbol;Acc:1584200]	Nodiff
ENSRNOT00000001468	N4bp2l2	ENSRNOG00000001108	1815.92	1873.9	1757.93	0.938116	-0.0921617	0.839716	1	NEDD4 binding protein 2-like 2 [Source:RGDSymbol;Acc:1359603]	Nodiff
ENSRNOT00000001469	AABR07035428.1	ENSRNOG00000001107	348.828	347.819	349.838	1.0058	0.00835049	0.995407	1	-	Nodiff
ENSRNOT00000001475	Brca2	ENSRNOG00000001111	318.219	382.806	253.632	0.66256	-0.593876	0.438068	1	BRCA2, DNA repair associated [Source:RGDSymbol;Acc:2219]	Nodiff
ENSRNOT00000001476	Wipi2	ENSRNOG00000001114	2637.24	2438.85	2835.63	1.16269	0.21747	0.609474	1	WD repeat domain, phosphoinositide interacting 2[Source:RGD Symbol;Acc:1359154]	Nodiff
ENSRNOT00000001477	Slc29a4	ENSRNOG00000001115	122.248	80.2658	164.229	2.04607	1.03285	0.382684	1	solute carrier family 29 member 4 [Source:RGDSymbol;Acc:1310545]	Nodiff
ENSRNOT00000001479	Fbxl18	ENSRNOG00000001117	521.006	406.474	635.538	1.56354	0.644815	0.310495	1	F-box and leucine-rich repeat protein 18[Source:RGD Symbol;Acc:1596958]	Nodiff
ENSRNOT00000001485	RGD1562310	ENSRNOG00000001123	223.976	208.897	239.056	1.14437	0.194555	0.830077	1	similar to hypothetical protein FLJ21415[Source:RGD Symbol;Acc:1562310]	Nodiff
ENSRNOT00000001490	Tesc	ENSRNOG00000001128	17.6074	21.61	13.6048	0.629559	-0.667586	0.866717	1	tescalcin [Source:RGD Symbol;Acc:1566317]"	Nodiff
ENSRNOT00000001498	Rfc5	ENSRNOG00000001134	472.339	525.844	418.833	0.796497	-0.328259	0.618439	1	replication factor C subunit 5 [Source:RGDSymbol;Acc:1309280]	Nodiff
ENSRNOT00000001499	Wsb2	ENSRNOG00000001135	5801.4	5392.22	6210.59	1.15177	0.203852	0.60096	1	WD repeat and SOCS box-containing 2 [Source:RGDSymbol;Acc:1359599]	Nodiff
ENSRNOT00000001500	Pebp1	ENSRNOG00000001136	5822.93	5414.86	6231	1.15072	0.20254	0.603198	1	phosphatidylethanolamine binding protein 1[Source:RGD Symbol;Acc:62017]	Nodiff
ENSRNOT00000001503	Taok3	ENSRNOG00000001138	2043.48	1862.58	2224.38	1.19425	0.256105	0.563786	1	TAO kinase 3 [Source:RGD Symbol;Acc:1562861]"	Nodiff
ENSRNOT00000001507	Srrm4	ENSRNOG00000001141	38.9014	36.0167	41.7862	1.16019	0.214359	0.933258	1	serine/arginine repetitive matrix 4 [Source:RGDSymbol;Acc:1560213]	Nodiff
ENSRNOT00000001508	Prkab1	ENSRNOG00000001142	1969.25	1796.72	2141.78	1.19205	0.253447	0.57041	1	protein kinase AMP-activated non-catalytic subunitbeta 1 [Source:RGD Symbol;Acc:71057]	Nodiff
ENSRNOT00000001517	Gcn1	ENSRNOG00000021871	14288	13321	15254.9	1.14517	0.195563	0.597879	1	GCN1, eIF2 alpha kinase activator homolog[Source:RGD Symbol;Acc:1593434]	Nodiff
ENSRNOT00000001518	Rplp0	ENSRNOG00000001148	71917.4	79315	64519.8	0.813463	-0.297852	0.40821	1	ribosomal protein lateral stalk subunit P0[Source:RGD Symbol;Acc:621247]	Nodiff
ENSRNOT00000001523	Sirt4	ENSRNOG00000001151	83.0064	101.876	64.1369	0.629559	-0.667586	0.644098	1	sirtuin 4 [Source:RGD Symbol;Acc:1310413]"	Nodiff
ENSRNOT00000001525	Pla2g1b	ENSRNOG00000001153	3.02987	4.1162	1.94354	0.47217	-1.08262	0.967559	1	phospholipase A2 group IB [Source:RGDSymbol;Acc:61949]	Nodiff
ENSRNOT00000001533	Abcg1	ENSRNOG00000001158	500.51	350.906	650.115	1.85268	0.889611	0.168863	1	ATP binding cassette subfamily G member 1[Source:RGD Symbol;Acc:620294]	Nodiff
ENSRNOT00000001534	NEWGENE_1586233	ENSRNOG00000001160	407.879	374.574	441.184	1.17783	0.236131	0.735496	1	TP53 regulated inhibitor of apoptosis 1 [Source:RGDSymbol;Acc:11471617]	Nodiff
ENSRNOT00000001536	Gatc	ENSRNOG00000001161	281.884	229.478	334.289	1.45674	0.542742	0.500444	1	glutamyl-tRNA amidotransferase subunit C[Source:RGD Symbol;Acc:1309698]	Nodiff
ENSRNOT00000001539	Srsf9	ENSRNOG00000001163	1653.99	1642.36	1665.62	1.01416	0.0202833	0.966344	1	serine and arginine rich splicing factor 9[Source:RGD Symbol;Acc:1309495]	Nodiff
ENSRNOT00000001540	Tmprss3	ENSRNOG00000001165	2.57262	5.14524	0	0	-Inf	0.851891	1	transmembrane serine protease 3 [Source:RGDSymbol;Acc:1310135]	Nodiff
ENSRNOT00000001541	Ubash3a	ENSRNOG00000001167	5.00205	5.14524	4.85886	0.944339	-0.0826232	1	1	ubiquitin associated and SH3 domain containing, A[Source:RGD Symbol;Acc:1310305]	Nodiff
ENSRNOT00000001544	Slc37a1	ENSRNOG00000001169	157.75	151.27	164.229	1.08567	0.118584	0.91497	1	solute carrier family 37 member 1 [Source:RGDSymbol;Acc:1308587]	Nodiff
ENSRNOT00000001545	Cox6a1	ENSRNOG00000001170	4757.74	3769.41	5746.08	1.5244	0.608241	0.125958	1	cytochrome c oxidase subunit 6A1 [Source:RGDSymbol;Acc:2384]	Nodiff
ENSRNOT00000001546	Coq5	ENSRNOG00000001171	552.17	583.471	520.869	0.892709	-0.163739	0.794294	1	coenzyme Q5, methyltransferase [Source:RGDSymbol;Acc:1310857]	Nodiff
ENSRNOT00000001550	Cabp4	ENSRNOG00000022044	34.8149	46.3072	23.3225	0.503647	-0.989514	0.677935	1	calcium binding protein 4 [Source:RGDSymbol;Acc:1306083]	Nodiff
ENSRNOT00000001552	Cabp1	ENSRNOG00000001173	81.4045	79.2368	83.5723	1.05472	0.076855	0.966674	1	calcium binding protein 1 [Source:RGDSymbol;Acc:620385]	Nodiff
ENSRNOT00000001556	Acads	ENSRNOG00000001177	1360.78	1302.78	1418.79	1.08905	0.123068	0.799132	1	acyl-CoA dehydrogenase short chain [Source:RGDSymbol;Acc:620514]	Nodiff
ENSRNOT00000001559	Pde9a	ENSRNOG00000001174	35.1862	42.191	28.1814	0.667947	-0.582194	0.810026	1	phosphodiesterase 9A [Source:RGDSymbol;Acc:621035]	Nodiff
ENSRNOT00000001564	Ndufv3	ENSRNOG00000001182	2358.07	2272.14	2444	1.07564	0.105195	0.808622	1	NADH:ubiquinone oxidoreductase subunit V3[Source:RGD Symbol;Acc:621020]	Nodiff
ENSRNOT00000001566	Pknox1	ENSRNOG00000001184	2260.98	2327.71	2194.26	0.942669	-0.0851766	0.845797	1	PBX/knotted 1 homeobox 1 [Source:RGDSymbol;Acc:1305003]	Nodiff
ENSRNOT00000001577	Tchp	ENSRNOG00000001191	1506.42	1525.05	1487.78	0.975562	-0.0356943	0.940941	1	trichoplein, keratin filament binding [Source:RGDSymbol;Acc:1310813]	Nodiff
ENSRNOT00000001579	Sik1	ENSRNOG00000001189	2103.96	2377.1	1830.82	0.770188	-0.376717	0.393358	1	salt-inducible kinase 1 [Source:RGDSymbol;Acc:69407]	Nodiff
ENSRNOT00000001580	Hsf2bp	ENSRNOG00000001193	18.836	13.3776	24.2943	1.81604	0.860793	0.815193	1	heat shock transcription factor 2 binding protein[Source:RGD Symbol;Acc:1565879]	Nodiff
ENSRNOT00000001581	Gltp	ENSRNOG00000001192	1222.7	1264.7	1180.7	0.933582	-0.0991518	0.84196	1	glycolipid transfer protein [Source:RGDSymbol;Acc:1564442]	Nodiff
ENSRNOT00000001586	Trpv4	ENSRNOG00000001195	269.767	265.495	274.039	1.03218	0.0457009	0.960268	1	transient receptor potential cation channel,subfamily V, member 4 [Source:RGD Symbol;Acc:69337]	Nodiff
ENSRNOT00000001588	Fam222a	ENSRNOG00000001198	10.9472	9.26144	12.633	1.36405	0.447892	0.948407	1	family with sequence similarity 222, member A[Source:RGD Symbol;Acc:1565883]	Nodiff
ENSRNOT00000001589	Pdxk	ENSRNOG00000049937	392.673	369.429	415.918	1.12584	0.171004	0.810587	1	pyridoxal kinase [Source:RGD Symbol;Acc:621324]"	Nodiff
ENSRNOT00000001591	Pop5	ENSRNOG00000001199	745.267	590.674	899.86	1.52345	0.607338	0.282762	1	POP5 homolog, ribonuclease P/MRP subunit[Source:RGD Symbol;Acc:1311819]	Nodiff
ENSRNOT00000001593	Cstb	ENSRNOG00000001201	3757.41	4069.89	3444.93	0.846443	-0.240515	0.553949	1	cystatin B [Source:RGD Symbol;Acc:2435]"	Nodiff
ENSRNOT00000001597	Rrp1	ENSRNOG00000001203	3037.92	2938.96	3136.88	1.06734	0.0940214	0.822167	1	ribosomal RNA processing 1 [Source:RGDSymbol;Acc:1307286]	Nodiff
ENSRNOT00000001600	Oasl2	ENSRNOG00000028814	758.607	965.248	551.966	0.571839	-0.80632	0.152453	1	2'-5' oligoadenylate synthetase-like 2 [Source:RGDSymbol;Acc:1307351]	Nodiff
ENSRNOT00000001602	Agpat3	ENSRNOG00000001205	4041.8	4127.52	3956.08	0.958465	-0.0612019	0.879778	1	1-acylglycerol-3-phosphate O-acyltransferase 3[Source:RGD Symbol;Acc:1305787]	Nodiff
ENSRNOT00000001605	Pwp2	ENSRNOG00000001210	2067.31	2159.97	1974.64	0.914196	-0.129425	0.770526	1	PWP2, small subunit processome component[Source:RGD Symbol;Acc:1582817]	Nodiff
ENSRNOT00000001607	Cobll1	ENSRNOG00000027016	721.95	695.637	748.264	1.07565	0.105212	0.855533	1	cordon-bleu WH2 repeat protein-like 1 [Source:RGDSymbol;Acc:1308954]	Nodiff
ENSRNOT00000001609	Gatd3a	ENSRNOG00000001211	2427.77	2017.96	2837.57	1.40616	0.491756	0.25429	1	glutamine amidotransferase like class 1 domaincontaining 3A [Source:RGD Symbol;Acc:1303003]	Nodiff
ENSRNOT00000001610	Dnmt3l	ENSRNOG00000001212	0.971771	0	1.94354	Inf	Inf	0.972849	1	DNA methyltransferase 3 like [Source:RGDSymbol;Acc:1303239]	Nodiff
ENSRNOT00000001625	Pfkl	ENSRNOG00000001214	9825.24	9275.85	10374.6	1.11846	0.161509	0.668169	1	phosphofructokinase, liver type [Source:RGDSymbol;Acc:3311]	Nodiff
ENSRNOT00000001636	Ube2g2	ENSRNOG00000001222	3929.18	3555.36	4303	1.21028	0.275346	0.495903	1	ubiquitin-conjugating enzyme E2G 2 [Source:RGDSymbol;Acc:1304860]	Nodiff
ENSRNOT00000001637	Sumo3	ENSRNOG00000038489	919.607	971.422	867.792	0.893321	-0.16275	0.76042	1	small ubiquitin-like modifier 3 [Source:RGDSymbol;Acc:1561022]	Nodiff
ENSRNOT00000001639	Itgb2	ENSRNOG00000001224	2.57262	5.14524	0	0	-Inf	0.851891	1	integrin subunit beta 2 [Source:RGDSymbol;Acc:1305581]	Nodiff
ENSRNOT00000001640	Fam207a	ENSRNOG00000001225	752.008	518.641	985.376	1.89992	0.925939	0.101928	1	family with sequence similarity 207, member A[Source:RGD Symbol;Acc:1311257]	Nodiff
ENSRNOT00000001642	Adarb1	ENSRNOG00000001227	424.32	493.943	354.696	0.718091	-0.477761	0.485215	1	adenosine deaminase, RNA-specific, B1 [Source:RGDSymbol;Acc:2033]	Nodiff
ENSRNOT00000001644	Pofut2	ENSRNOG00000001228	5607.52	6736.15	4478.89	0.664904	-0.588783	0.132801	1	protein O-fucosyltransferase 2 [Source:RGDSymbol;Acc:1307334]	Nodiff
ENSRNOT00000001654	Gna12	ENSRNOG00000001235	1708.65	1406.71	2010.59	1.42929	0.515297	0.26164	1	G protein subunit alpha 12 [Source:RGDSymbol;Acc:71018]	Nodiff
ENSRNOT00000001659	Cabin1	ENSRNOG00000001237	1497.39	1689.7	1305.09	0.77238	-0.372618	0.429224	1	calcineurin binding protein 1 [Source:RGDSymbol;Acc:620263]	Nodiff
ENSRNOT00000001664	Ddt	ENSRNOG00000001239	580.729	684.318	477.14	0.697249	-0.520254	0.39537	1	D-dopachrome tautomerase [Source:RGDSymbol;Acc:61923]	Nodiff
ENSRNOT00000001668	Zcchc8	ENSRNOG00000001243	1075.37	929.231	1221.52	1.31455	0.394564	0.438838	1	zinc finger CCHC-type containing 8 [Source:RGDSymbol;Acc:1309774]	Nodiff
ENSRNOT00000001669	Gstt1	ENSRNOG00000049771	152.806	165.677	139.935	0.844626	-0.243615	0.821909	1	glutathione S-transferase theta 1 [Source:RGDSymbol;Acc:2765]	Nodiff
ENSRNOT00000001675	Pcbp3	ENSRNOG00000001245	1617.82	1460.22	1775.43	1.21586	0.281979	0.543277	1	poly(rC) binding protein 3 [Source:RGDSymbol;Acc:1307430]	Nodiff
ENSRNOT00000001679	Col6a1	ENSRNOG00000001249	18160.5	20027.4	16293.7	0.813572	-0.297659	0.418664	1	collagen type VI alpha 1 chain [Source:RGDSymbol;Acc:1565398]	Nodiff
ENSRNOT00000001682	Lfng	ENSRNOG00000001250	501.032	474.392	527.672	1.11231	0.153562	0.813582	1	LFNG O-fucosylpeptide 3-beta-N-acetylglucosaminyltransferase [Source:RGDSymbol;Acc:620587]	Nodiff
ENSRNOT00000001685	Clip1	ENSRNOG00000001247	1321.6	1361.43	1281.77	0.941484	-0.0869917	0.858713	1	CAP-GLY domain containing linker protein 1[Source:RGD Symbol;Acc:67404]	Nodiff
ENSRNOT00000001690	Mlxip	ENSRNOG00000001255	1338	1357.32	1318.69	0.971545	-0.041647	0.932807	1	MLX interacting protein [Source:RGDSymbol;Acc:1560774]	Nodiff
ENSRNOT00000001691	Atxn2	ENSRNOG00000001256	3621.67	3417.47	3825.86	1.1195	0.162856	0.690007	1	ataxin 2 [Source:RGD Symbol;Acc:1306637]"	Nodiff
ENSRNOT00000001695	Col6a2	ENSRNOG00000001254	32573.6	33724	31423.2	0.931776	-0.101946	0.778953	1	collagen type VI alpha 2 chain [Source:RGDSymbol;Acc:1305585]	Nodiff
ENSRNOT00000001696	Snx8	ENSRNOG00000001258	2167.45	1603.26	2731.65	1.70381	0.768765	0.0811233	1	sorting nexin 8 [Source:RGD Symbol;Acc:1305791]"	Nodiff
ENSRNOT00000001697	Cux2	ENSRNOG00000001259	63.3981	78.2077	48.5886	0.621276	-0.686694	0.682086	1	cut-like homeobox 2 [Source:RGDSymbol;Acc:1305967]	Nodiff
ENSRNOT00000001699	Ftcd	ENSRNOG00000001261	22.8376	17.4938	28.1814	1.61093	0.687895	0.832082	1	formimidoyltransferase cyclodeaminase [Source:RGDSymbol;Acc:70915]	Nodiff
ENSRNOT00000001700	Nudt1	ENSRNOG00000001260	124.309	136.864	111.754	0.816534	-0.292416	0.806623	1	nudix hydrolase 1 [Source:RGD Symbol;Acc:621080]"	Nodiff
ENSRNOT00000001704	Spatc1l	ENSRNOG00000001262	7.28828	0	14.5766	Inf	Inf	0.53196	1	spermatogenesis and centriole associated 1-like[Source:RGD Symbol;Acc:1562578]	Nodiff
ENSRNOT00000001709	Mad1l1	ENSRNOG00000001265	810.272	778.99	841.554	1.08031	0.111451	0.841317	1	mitotic arrest deficient 1 like 1 [Source:RGDSymbol;Acc:1596881]	Nodiff
ENSRNOT00000001712	Hvcn1	ENSRNOG00000001270	54.7648	47.3363	62.1933	1.31386	0.393815	0.83357	1	hydrogen voltage-gated channel 1 [Source:RGDSymbol;Acc:1310788]	Nodiff
ENSRNOT00000001716	Psmg3	ENSRNOG00000001273	707.8	641.097	774.502	1.20809	0.272724	0.635307	1	proteasome assembly chaperone 3 [Source:RGDSymbol;Acc:2319950]	Nodiff
ENSRNOT00000001717	Vps29	ENSRNOG00000001274	1045.54	1026.99	1064.09	1.03612	0.051196	0.922309	1	VPS29 retromer complex component [Source:RGDSymbol;Acc:1308332]	Nodiff
ENSRNOT00000001718	Tmem184a	ENSRNOG00000001275	2.57262	5.14524	0	0	-Inf	0.851891	1	transmembrane protein 184A [Source:RGDSymbol;Acc:1306702]	Nodiff
ENSRNOT00000001720	Mafk	ENSRNOG00000001277	237.667	211.984	263.35	1.24231	0.313025	0.719624	1	MAF bZIP transcription factor K [Source:RGDSymbol;Acc:628633]	Nodiff
ENSRNOT00000001722	Gpn3	ENSRNOG00000001278	548.601	647.272	449.93	0.695118	-0.524671	0.400518	1	GPN-loop GTPase 3 [Source:RGD Symbol;Acc:1303034]"	Nodiff
ENSRNOT00000001727	LOC103689975	ENSRNOG00000047880	707.833	729.596	686.07	0.940343	-0.0887406	0.879155	1	integrator complex subunit 1-like [Source:RGDSymbol;Acc:9398138]	Nodiff
ENSRNOT00000001729	Anapc7	ENSRNOG00000001283	1897.85	1745.27	2050.44	1.17486	0.232484	0.605224	1	anaphase promoting complex subunit 7 [Source:RGDSymbol;Acc:1311927]	Nodiff
ENSRNOT00000001730	Uncx	ENSRNOG00000001284	8.74692	17.4938	0	0	-Inf	0.447898	1	UNC homeobox [Source:RGD Symbol;Acc:69361]"	Nodiff
ENSRNOT00000001733	Gpr146	ENSRNOG00000001288	120.422	136.864	103.98	0.759731	-0.396439	0.741575	1	G protein-coupled receptor 146 [Source:RGDSymbol;Acc:1560731]	Nodiff
ENSRNOT00000001734	LOC498154	ENSRNOG00000001289	418.055	391.039	445.071	1.13818	0.186725	0.788162	1	hypothetical protein LOC498154 [Source:RGDSymbol;Acc:1566418]	Nodiff
ENSRNOT00000001738	Atp2a2	ENSRNOG00000001285	3206.68	3642.83	2770.52	0.76054	-0.394904	0.340583	1	ATPase sarcoplasmic/endoplasmic reticulum Ca2+transporting 2 [Source:RGD Symbol;Acc:2174]	Nodiff
ENSRNOT00000001743	S100b	ENSRNOG00000001295	230.008	233.594	226.423	0.9693	-0.0449855	0.964343	1	S100 calcium binding protein B [Source:RGDSymbol;Acc:3615]	Nodiff
ENSRNOT00000001745	Get4	ENSRNOG00000001293	2872.56	2723.89	3021.24	1.10916	0.149469	0.722458	1	golgi to ER traffic protein 4 [Source:RGDSymbol;Acc:1311660]	Nodiff
ENSRNOT00000001746	P2rx7	ENSRNOG00000001296	90.9514	90.5563	91.3465	1.00873	0.0125341	1	1	purinergic receptor P2X 7 [Source:RGDSymbol;Acc:3241]	Nodiff
ENSRNOT00000001752	P2rx4	ENSRNOG00000001300	1972.99	2157.92	1788.06	0.828605	-0.271244	0.543457	1	purinergic receptor P2X 4 [Source:RGDSymbol;Acc:62073]	Nodiff
ENSRNOT00000001759	Adora2a	ENSRNOG00000001302	157.578	145.096	170.06	1.17205	0.229037	0.830293	1	adenosine A2a receptor [Source:RGDSymbol;Acc:2049]	Nodiff
ENSRNOT00000001764	Specc1l	ENSRNOG00000001303	6375.7	6037.43	6713.97	1.11206	0.153231	0.69215	1	sperm antigen with calponin homology and coiled-coil domains 1-like [Source:RGD Symbol;Acc:1309570]	Nodiff
ENSRNOT00000001766	Bcr	ENSRNOG00000001304	3311.33	2933.82	3688.84	1.25735	0.330389	0.423283	1	BCR, RhoGEF and GTPase activating protein[Source:RGD Symbol;Acc:1307993]	Nodiff
ENSRNOT00000001772	Rab36	ENSRNOG00000001311	206.256	218.158	194.354	0.890886	-0.166687	0.860431	1	RAB36, member RAS oncogene family [Source:RGDSymbol;Acc:1596098]	Nodiff
ENSRNOT00000001774	Camkk2	ENSRNOG00000001309	940.951	865.43	1016.47	1.17453	0.232082	0.660857	1	calcium/calmodulin-dependent protein kinase kinase2 [Source:RGD Symbol;Acc:620092]	Nodiff
ENSRNOT00000001775	Pdgfa	ENSRNOG00000001312	296.973	195.519	398.426	2.03778	1.027	0.194276	1	platelet derived growth factor subunit A[Source:RGD Symbol;Acc:3282]	Nodiff
ENSRNOT00000001779	Gnaz	ENSRNOG00000001313	100.411	81.2949	119.528	1.4703	0.556111	0.671454	1	G protein subunit alpha z [Source:RGDSymbol;Acc:2717]	Nodiff
ENSRNOT00000001783	Fam20c	ENSRNOG00000001314	1353.18	1378.93	1327.44	0.962662	-0.0548987	0.910695	1	FAM20C, golgi associated secretory pathway kinase[Source:RGD Symbol;Acc:1311980]	Nodiff
ENSRNOT00000001784	Zfp68	ENSRNOG00000001317	1191.55	1297.63	1085.47	0.8365	-0.257562	0.604324	1	zinc finger protein 68 [Source:RGDSymbol;Acc:1310463]	Nodiff
ENSRNOT00000001791	Asmt	ENSRNOG00000001324	5.34474	0	10.6895	Inf	Inf	0.652541	1	acetylserotonin O-methyltransferase [Source:RGDSymbol;Acc:708472]	Nodiff
ENSRNOT00000001792	Il3ra	ENSRNOG00000001325	397.504	385.893	409.116	1.06018	0.0843065	0.907564	1	interleukin 3 receptor subunit alpha [Source:RGDSymbol;Acc:628728]	Nodiff
ENSRNOT00000001794	Anapc5	ENSRNOG00000001316	15892.2	17088.4	14696.1	0.860005	-0.217583	0.555885	1	anaphase-promoting complex subunit 5 [Source:RGDSymbol;Acc:1306125]	Nodiff
ENSRNOT00000001797	Gjc3	ENSRNOG00000001329	9.86091	5.14524	14.5766	2.83302	1.50234	0.803636	1	gap junction protein, gamma 3 [Source:RGDSymbol;Acc:727930]	Nodiff
ENSRNOT00000001799	Rnf34	ENSRNOG00000001331	2106.49	2048.84	2164.13	1.05627	0.0789852	0.858719	1	ring finger protein 34 [Source:RGDSymbol;Acc:628636]	Nodiff
ENSRNOT00000001806	Orai1	ENSRNOG00000001336	912.089	945.696	878.481	0.928925	-0.106365	0.843186	1	ORAI calcium release-activated calcium modulator 1[Source:RGD Symbol;Acc:1311873]	Nodiff
ENSRNOT00000001807	Setd1b	ENSRNOG00000001337	744.561	739.886	749.236	1.01264	0.0181159	0.977024	1	SET domain containing 1B [Source:MGISymbol;Acc:MGI:2652820]	Nodiff
ENSRNOT00000001809	Hpd	ENSRNOG00000001338	5.00205	5.14524	4.85886	0.944339	-0.0826232	1	1	4-hydroxyphenylpyruvate dioxygenase [Source:RGDSymbol;Acc:61974]	Nodiff
ENSRNOT00000001810	Zscan21	ENSRNOG00000039234	534.304	535.105	533.502	0.997004	-0.00432865	0.997919	1	zinc finger and SCAN domain containing 21[Source:RGD Symbol;Acc:1309981]	Nodiff
ENSRNOT00000001813	Wdr66	ENSRNOG00000001342	24.5816	27.7843	21.379	0.769461	-0.378079	0.908978	1	WD repeat domain 66 [Source:RGDSymbol;Acc:1564948]	Nodiff
ENSRNOT00000001815	Zfp113	ENSRNOG00000001341	179.903	196.548	163.258	0.830623	-0.267735	0.787971	1	zinc finger protein 3 [Source:RGDSymbol;Acc:6489147]	Nodiff
ENSRNOT00000001816	Aldh2	ENSRNOG00000001344	7481.36	7321.68	7641.04	1.04362	0.0615929	0.872363	1	aldehyde dehydrogenase 2 family (mitochondrial)[Source:RGD Symbol;Acc:69219]	Nodiff
ENSRNOT00000001817	Mapkapk5	ENSRNOG00000001345	1372.23	1155.62	1588.85	1.37488	0.45931	0.339265	1	mitogen-activated protein kinase-activated proteinkinase 5 [Source:RGD Symbol;Acc:1564113]	Nodiff
ENSRNOT00000001820	Cops6	ENSRNOG00000001346	6226.75	6307.04	6146.45	0.974538	-0.0372094	0.923878	1	COP9 signalosome subunit 6 [Source:RGDSymbol;Acc:1309919]	Nodiff
ENSRNOT00000001822	Erp29	ENSRNOG00000001348	549.911	572.151	527.672	0.922259	-0.116756	0.85365	1	endoplasmic reticulum protein 29 [Source:RGDSymbol;Acc:619781]	Nodiff
ENSRNOT00000001825	Mcm7	ENSRNOG00000001349	2035.7	2316.39	1755.02	0.757653	-0.400391	0.367112	1	minichromosome maintenance complex component 7[Source:RGD Symbol;Acc:1303018]	Nodiff
ENSRNOT00000001826	Hectd4	ENSRNOG00000001352	5375.8	4363.17	6388.42	1.46417	0.550084	0.161529	1	HECT domain E3 ubiquitin protein ligase 4[Source:RGD Symbol;Acc:1309762]	Nodiff
ENSRNOT00000001827	Ap4m1	ENSRNOG00000001353	653.381	658.591	648.171	0.984178	-0.0230083	0.971618	1	adaptor related protein complex 4 subunit mu 1[Source:RGD Symbol;Acc:1310233]	Nodiff
ENSRNOT00000001829	Taf6	ENSRNOG00000001355	2658.76	2513.97	2803.56	1.11519	0.157294	0.71164	1	TATA-box binding protein associated factor 6[Source:RGD Symbol;Acc:1311608]	Nodiff
ENSRNOT00000001849	Gpc2	ENSRNOG00000001367	162.496	182.142	142.85	0.784282	-0.350556	0.735648	1	glypican 2 [Source:RGD Symbol;Acc:621363]"	Nodiff
ENSRNOT00000001853	Oas1f	ENSRNOG00000033220	905.439	1125.78	685.099	0.608555	-0.716541	0.180243	1	2 ' -5 ' oligoadenylate synthetase 1F [Source:RGDSymbol;Acc:1359647]	Nodiff
ENSRNOT00000001855	Gal3st4	ENSRNOG00000001375	525.788	560.832	490.744	0.87503	-0.192596	0.76257	1	galactose-3-O-sulfotransferase 4 [Source:RGDSymbol;Acc:1561105]	Nodiff
ENSRNOT00000001856	Rasal1	ENSRNOG00000001374	11.2326	2.0581	20.4072	9.91556	3.30969	0.557937	1	RAS protein activator like 1 [Source:RGDSymbol;Acc:1311820]	Nodiff
ENSRNOT00000001859	Ddx54	ENSRNOG00000001377	3756.04	4195.43	3316.65	0.790539	-0.339091	0.404114	1	DEAD-box helicase 54 [Source:RGDSymbol;Acc:1562539]	Nodiff
ENSRNOT00000001860	Iqcd	ENSRNOG00000001378	104.242	96.7306	111.754	1.15531	0.208278	0.876365	1	IQ motif containing D [Source:RGDSymbol;Acc:1560757]	Nodiff
ENSRNOT00000001863	Cyp3a62	ENSRNOG00000001379	12.0336	13.3776	10.6895	0.799056	-0.323631	0.964133	1	cytochrome P450, family 3, subfamily a, polypeptide62 [Source:RGD Symbol;Acc:1595919]	Nodiff
ENSRNOT00000001869	LOC102550456	ENSRNOG00000024616	42.9317	41.162	44.7015	1.08599	0.119011	0.965936	1	TSC22 domain family protein 4-like [Source:RGDSymbol;Acc:7605479]	Nodiff
ENSRNOT00000001872	Plbd2	ENSRNOG00000001385	7541.03	7632.46	7449.6	0.976042	-0.0349849	0.927418	1	phospholipase B domain containing 2 [Source:RGDSymbol;Acc:708461]	Nodiff
ENSRNOT00000001874	Irs3	ENSRNOG00000001389	15.2343	6.17429	24.2943	3.93475	1.97627	0.640376	1	insulin receptor substrate 3 [Source:RGDSymbol;Acc:69317]	Nodiff
ENSRNOT00000001875	Sds	ENSRNOG00000001388	128.909	110.108	147.709	1.34149	0.423837	0.71476	1	serine dehydratase [Source:RGD Symbol;Acc:67376]"	Nodiff
ENSRNOT00000001876	Sds	ENSRNOG00000001388	2.57262	5.14524	0	0	-Inf	0.851891	1	serine dehydratase [Source:RGD Symbol;Acc:67376]"	Nodiff
ENSRNOT00000001882	Sdsl	ENSRNOG00000001391	202.571	242.856	162.286	0.66824	-0.581562	0.531776	1	serine dehydratase-like [Source:RGDSymbol;Acc:1309192]	Nodiff
ENSRNOT00000001890	Mospd3	ENSRNOG00000001396	854.951	882.924	826.977	0.936635	-0.0944417	0.863453	1	motile sperm domain containing 3 [Source:RGDSymbol;Acc:1304973]	Nodiff
ENSRNOT00000001891	Rbm19	ENSRNOG00000001397	1420.99	1615.61	1226.38	0.75908	-0.397676	0.40423	1	RNA binding motif protein 19 [Source:RGDSymbol;Acc:1308928]	Nodiff
ENSRNOT00000001894	Pcolce	ENSRNOG00000025001	22922	22011.4	23832.7	1.08274	0.114693	0.75382	1	procollagen C-endopeptidase enhancer [Source:RGDSymbol;Acc:3270]	Nodiff
ENSRNOT00000001899	Lrch4	ENSRNOG00000001402	1902.65	1620.75	2184.54	1.34786	0.430667	0.337997	1	leucine rich repeats and calponin homology domaincontaining 4 [Source:RGD Symbol;Acc:1306145]	Nodiff
ENSRNOT00000001911	Gnb2	ENSRNOG00000001409	10529.8	10742.2	10317.3	0.960441	-0.0582305	0.876912	1	G protein subunit beta 2 [Source:RGDSymbol;Acc:69319]	Nodiff
ENSRNOT00000001912	Gigyf1	ENSRNOG00000001410	1681.17	1623.84	1738.5	1.07061	0.098433	0.83149	1	GRB10 interacting GYF protein 1 [Source:RGDSymbol;Acc:1309933]	Nodiff
ENSRNOT00000001913	Pop7	ENSRNOG00000025310	103.3	115.253	91.3465	0.79257	-0.335389	0.798002	1	POP7 homolog, ribonuclease P/MRP subunit[Source:RGD Symbol;Acc:1306413]	Nodiff
ENSRNOT00000001916	Serpine1	ENSRNOG00000001414	133791	134971	132612	0.98252	-0.0254416	0.943455	1	serpin family E member 1 [Source:RGDSymbol;Acc:3249]	Nodiff
ENSRNOT00000001918	Ap1s1	ENSRNOG00000001415	10095.8	10407.8	9783.79	0.940044	-0.0891997	0.812697	1	adaptor related protein complex 1 subunit sigma 1[Source:RGD Symbol;Acc:1305911]	Nodiff
ENSRNOT00000001921	Plod3	ENSRNOG00000001417	13139.9	13306.6	12973.1	0.974938	-0.0366173	0.921731	1	procollagen-lysine, 2-oxoglutarate 5-dioxygenase 3[Source:RGD Symbol;Acc:631339]	Nodiff
ENSRNOT00000001923	Cldn15	ENSRNOG00000001419	98.7809	57.6267	139.935	2.4283	1.27995	0.332797	1	claudin 15 [Source:RGD Symbol;Acc:1310678]"	Nodiff
ENSRNOT00000001924	Fis1	ENSRNOG00000001420	1355.02	1462.28	1247.75	0.853294	-0.228885	0.6351	1	fission, mitochondrial 1 [Source:RGDSymbol;Acc:1306668]	Nodiff
ENSRNOT00000001933	Abca16	ENSRNOG00000015783	17.3793	30.8715	3.88708	0.125912	-2.98951	0.450272	1	ATP-binding cassette, subfamily A (ABC1), member 16[Source:RGD Symbol;Acc:1563534]	Nodiff
ENSRNOT00000001935	Sh2b2	ENSRNOG00000001425	517.989	629.778	406.2	0.64499	-0.632652	0.320559	1	SH2B adaptor protein 2 [Source:RGDSymbol;Acc:69284]	Nodiff
ENSRNOT00000001938	Orai2	ENSRNOG00000001427	1770.54	1622.81	1918.28	1.18207	0.241316	0.596438	1	ORAI calcium release-activated calcium modulator 2[Source:RGD Symbol;Acc:1310213]	Nodiff
ENSRNOT00000001939	Alkbh4	ENSRNOG00000001428	271.395	236.681	306.108	1.29333	0.371095	0.651202	1	alkB homolog 4, lysine demethylase [Source:RGDSymbol;Acc:1308608]	Nodiff
ENSRNOT00000001940	Lrwd1	ENSRNOG00000001429	1411.06	1468.45	1353.68	0.921839	-0.117413	0.80666	1	leucine-rich repeats and WD repeat domaincontaining 1 [Source:RGD Symbol;Acc:1359442]	Nodiff
ENSRNOT00000001941	Polr2j	ENSRNOG00000001430	923.653	750.177	1097.13	1.46249	0.548432	0.301727	1	RNA polymerase II subunit J [Source:RGDSymbol;Acc:1310198]	Nodiff
ENSRNOT00000001943	Rasa4	ENSRNOG00000001431	185.735	214.042	157.427	0.735495	-0.443213	0.647827	1	RAS p21 protein activator 4 [Source:RGDSymbol;Acc:1565457]	Nodiff
ENSRNOT00000001950	Dtx2	ENSRNOG00000001432	2.54398	4.1162	0.971771	0.236085	-2.08262	0.937091	1	deltex E3 ubiquitin ligase 2 [Source:RGDSymbol;Acc:1561790]	Nodiff
ENSRNOT00000001952	Zp3	ENSRNOG00000001434	2.48671	2.0581	2.91531	1.41651	0.502339	1	1	zona pellucida glycoprotein 3 [Source:RGDSymbol;Acc:620606]	Nodiff
ENSRNOT00000001953	Ssc4d	ENSRNOG00000001435	44.018	45.2782	42.7579	0.944339	-0.0826232	0.9798	1	scavenger receptor cysteine rich family member with4 domains [Source:RGD Symbol;Acc:1306970]	Nodiff
ENSRNOT00000001954	Ywhag	ENSRNOG00000001436	484.769	483.653	485.886	1.00462	0.00664416	0.995481	1	tyrosine 3-monooxygenase/tryptophan 5-monooxygenaseactivation protein, gamma [Source:RGD Symbol;Acc:62002]	Nodiff
ENSRNOT00000001957	Srrm3	ENSRNOG00000001439	11.919	9.26144	14.5766	1.5739	0.654342	0.907811	1	serine/arginine repetitive matrix 3 [Source:RGDSymbol;Acc:1587868]	Nodiff
ENSRNOT00000001958	Mdh2	ENSRNOG00000001440	11579.5	10908.9	12250.1	1.12294	0.167287	0.654549	1	malate dehydrogenase 2 [Source:RGDSymbol;Acc:619719]	Nodiff
ENSRNOT00000001960	Tmem120a	ENSRNOG00000001441	3738.55	3671.65	3805.46	1.03644	0.051642	0.899476	1	transmembrane protein 120A [Source:RGDSymbol;Acc:1311474]	Nodiff
ENSRNOT00000001961	Por	ENSRNOG00000001442	6584.87	6308.07	6861.68	1.08776	0.121362	0.753335	1	cytochrome p450 oxidoreductase [Source:RGDSymbol;Acc:68335]	Nodiff
ENSRNOT00000001962	Rhbdd2	ENSRNOG00000001443	780.458	720.334	840.582	1.16693	0.222722	0.690143	1	rhomboid domain containing 2 [Source:RGDSymbol;Acc:1308231]	Nodiff
ENSRNOT00000001968	Pom121	ENSRNOG00000001449	1587.29	1375.84	1798.75	1.30738	0.386682	0.406301	1	POM121 transmembrane nucleoporin [Source:RGDSymbol;Acc:620680]	Nodiff
ENSRNOT00000001970	Nsun5	ENSRNOG00000001450	542.251	558.774	525.728	0.940861	-0.0879468	0.890875	1	NOP2/Sun RNA methyltransferase family member 5[Source:RGD Symbol;Acc:1309268]	Nodiff
ENSRNOT00000001973	Fzd9	ENSRNOG00000001452	23.4667	22.6391	24.2943	1.07311	0.101801	0.988836	1	frizzled class receptor 9 [Source:RGDSymbol;Acc:628817]	Nodiff
ENSRNOT00000001975	Baz1b	ENSRNOG00000001453	7309.82	7495.59	7124.05	0.950432	-0.0733441	0.848435	1	bromodomain adjacent to zinc finger domain, 1B[Source:RGD Symbol;Acc:1597089]	Nodiff
ENSRNOT00000001979	Nup153	ENSRNOG00000001456	6969.09	7334.03	6604.16	0.900481	-0.151232	0.694113	1	nucleoporin 153 [Source:RGD Symbol;Acc:3216]"	Nodiff
ENSRNOT00000001989	Rfc2	ENSRNOG00000001457	824.336	812.949	835.723	1.02801	0.0398608	0.944255	1	replication factor C subunit 2 [Source:RGDSymbol;Acc:621198]	Nodiff
ENSRNOT00000002006	LOC100912262	ENSRNOG00000050193	385.615	395.155	376.075	0.951717	-0.0713959	0.923294	1	general transcription factor II-I repeat domain-containing protein 1-like [Source:RGD Symbol;Acc:6488068]	Nodiff
ENSRNOT00000002010	Gtf2ird1	ENSRNOG00000001478	183.192	227.42	138.963	0.611043	-0.710654	0.465268	1	GTF2I repeat domain containing 1 [Source:RGDSymbol;Acc:620856]	Nodiff
ENSRNOT00000002028	Ncf1	ENSRNOG00000001480	38.5282	5.14524	71.9111	13.9762	3.8049	0.12266	1	neutrophil cytosolic factor 1 [Source:RGDSymbol;Acc:61307]	Nodiff
ENSRNOT00000002030	Gtf2ird2	ENSRNOG00000001482	523.931	581.413	466.45	0.80227	-0.31784	0.616769	1	GTF2I repeat domain containing 2 [Source:RGDSymbol;Acc:1307435]	Nodiff
ENSRNOT00000002032	Rcc1l	ENSRNOG00000001483	667.559	679.172	655.945	0.965801	-0.0502017	0.934067	1	RCC1 like [Source:RGD Symbol;Acc:1307558]"	Nodiff
ENSRNOT00000002033	Castor2	ENSRNOG00000001484	359.145	334.441	383.85	1.14774	0.19879	0.787462	1	cytosolic arginine sensor for mTORC1 subunit 2[Source:RGD Symbol;Acc:1304672]	Nodiff
ENSRNOT00000002037	Psmb1	ENSRNOG00000001488	6094.18	7305.22	4883.15	0.668447	-0.581115	0.135313	1	proteasome subunit beta 1 [Source:RGDSymbol;Acc:621092]	Nodiff
ENSRNOT00000002038	Tbp	ENSRNOG00000001489	656.323	624.633	688.014	1.10147	0.13943	0.814222	1	TATA box binding protein [Source:RGDSymbol;Acc:67398]	Nodiff
ENSRNOT00000002040	Pdcd2	ENSRNOG00000001490	811.79	833.53	790.05	0.947837	-0.0772897	0.890278	1	programmed cell death 2 [Source:RGDSymbol;Acc:61887]	Nodiff
ENSRNOT00000002043	Kptn	ENSRNOG00000001493	597.647	646.243	549.051	0.849604	-0.235137	0.699101	1	kaptin [Source:MGI Symbol;Acc:MGI:1890380]"	Nodiff
ENSRNOT00000002044	Napa	ENSRNOG00000001494	2651.44	2460.46	2842.43	1.15525	0.208199	0.624555	1	NSF attachment protein alpha [Source:RGDSymbol;Acc:620855]	Nodiff
ENSRNOT00000002050	Mia	ENSRNOG00000001499	14.8916	11.3195	18.4637	1.63113	0.705873	0.876802	1	MIA SH3 domain containing [Source:RGDSymbol;Acc:620883]	Nodiff
ENSRNOT00000002052	Rab4b	ENSRNOG00000001500	1654.55	1505.5	1803.61	1.19801	0.260644	0.572497	1	RAB4B, member RAS oncogene family [Source:RGDSymbol;Acc:620931]	Nodiff
ENSRNOT00000002053	Snrpa	ENSRNOG00000001501	409.626	437.346	381.906	0.873236	-0.195557	0.779893	1	small nuclear ribonucleoprotein polypeptide A[Source:RGD Symbol;Acc:1307416]	Nodiff
ENSRNOT00000002066	Cdca7	ENSRNOG00000001514	179.046	200.665	157.427	0.784528	-0.350103	0.723913	1	cell division cycle associated 7 [Source:RGDSymbol;Acc:1309363]	Nodiff
ENSRNOT00000002068	Map3k20	ENSRNOG00000001515	2032.68	1875.96	2189.4	1.16708	0.22291	0.6158	1	mitogen-activated protein kinase kinase kinase 20[Source:RGD Symbol;Acc:1561394]	Nodiff
ENSRNOT00000002072	Pdk1	ENSRNOG00000001517	1279.35	1327.47	1231.23	0.927502	-0.108578	0.825088	1	pyruvate dehydrogenase kinase 1 [Source:RGDSymbol;Acc:69427]	Nodiff
ENSRNOT00000002075	Itga6	ENSRNOG00000001518	6256.39	6429.5	6083.29	0.946153	-0.079855	0.836942	1	integrin subunit alpha 6 [Source:RGDSymbol;Acc:621633]	Nodiff
ENSRNOT00000002076	Dlx2	ENSRNOG00000001519	9.83227	4.1162	15.5483	3.77736	1.91738	0.750275	1	distal-less homeobox 2 [Source:RGDSymbol;Acc:1304853]	Nodiff
ENSRNOT00000002078	Dlx1	ENSRNOG00000001520	2.42943	0	4.85886	Inf	Inf	0.866312	1	distal-less homeobox 1 [Source:RGDSymbol;Acc:1309593]	Nodiff
ENSRNOT00000002083	Fkbp15	ENSRNOG00000024663	2421.33	2397.68	2444.98	1.01972	0.0281788	0.948852	1	FK506 binding protein 15 [Source:RGDSymbol;Acc:1304816]	Nodiff
ENSRNOT00000002085	Hat1	ENSRNOG00000001524	1510.91	1721.6	1300.23	0.755245	-0.404983	0.389354	1	histone acetyltransferase 1 [Source:RGDSymbol;Acc:1305716]	Nodiff
ENSRNOT00000002089	Cd80	ENSRNOG00000001527	326.475	312.831	340.12	1.08723	0.12066	0.876779	1	Cd80 molecule [Source:RGD Symbol;Acc:2314]"	Nodiff
ENSRNOT00000002091	Gap43	ENSRNOG00000001528	273.028	312.831	233.225	0.745531	-0.42366	0.604272	1	growth associated protein 43 [Source:RGDSymbol;Acc:62071]	Nodiff
ENSRNOT00000002094	Chac2	ENSRNOG00000001531	345.4	381.777	309.023	0.809433	-0.305016	0.681807	1	ChaC cation transport regulator 2 [Source:RGDSymbol;Acc:1309120]	Nodiff
ENSRNOT00000002109	Cyyr1	ENSRNOG00000001544	4.51616	5.14524	3.88708	0.755471	-0.404551	0.993265	1	cysteine and tyrosine rich 1 [Source:RGDSymbol;Acc:1359578]	Nodiff
ENSRNOT00000002111	Agps	ENSRNOG00000001547	1582.03	1850.23	1313.83	0.710093	-0.493921	0.289332	1	alkylglycerone phosphate synthase [Source:RGDSymbol;Acc:620364]	Nodiff
[truncated: 20,877 more rows]
